# Supplementary material for: MCARE enhances SERCA1 activity in fast-twitch muscle to maintain calcium handling and muscle integrity
Source: Nat Commun. 2025 Dec 10;17:629. doi: 10.1038/s41467-025-67358-4 (PMC12815910; doi:10.1038/s41467-025-67358-4)
Supplement: Supplementary file 9 — Source Data [file 41467_2025_67358_MOESM9_ESM.xlsx]

## Sheet: Fig. 1b
		Mcare/Tmem233
		Sample #	Heart	Gastro.	Soleus	Liver	Kidney	Spleen	E.WAT	BAT	Thyroid gland	Lung
		1	0	7.62594	1.57183	0	0.0389417	0	0.00108064	0	0.252477	0.0686186
		2	0	7.71993	1.95529	0	0	0	0	0	0.0139445	0.0476701
		3	0.00211717	8.54138	1.89329	0	0	0	0.00677461	0.0831763	0.269908	0.0339826
		4	0	7.93816	1.36857	0	0.0420831	0	0	0.275984	0.174756	0.0740972
		Ave	0.000529292	7.95635	1.69724	0	0.0202562	0	0.00196381	0.0897901	0.177771	0.0560921
		SERCA1
		Sample #	Heart	Gastro.	Soleus	Liver	Kidney	Spleen	E.WAT	BAT	Thyroid gland	Lung
		1	0.000448714	6.89086	3.40595	3.74073e-05	0.000328602	0.000116591	0.000122529	0.124735	0.00921973	0.00132221
		2	0.000905095	6.01117	2.58891	5.44945e-05	0.000234854	8.15196e-05	0.000147264	0.0308424	0.00666604	0.000762535
		3	0.000690202	7.59888	2.81295	3.31071e-05	0.00012055	0	0.00017743	0.204412	0.0112602	0.000711464
		4	0.000486167	6.87491	3.2276	0	0.000407173	3.32834e-05	0.000238862	0.0979808	0.0957263	0.000462088
		Ave	0.000632544	6.84396	3.00885	3.12522e-05	0.000272795	5.78484e-05	0.000171521	0.114492	0.0307181	0.000814575
		SERCA2
		Sample #	Heart	Gastro.	Soleus	Liver	Kidney	Spleen	E.WAT	BAT	Thyroid gland	Lung
		1	5.13562	0.218304	2.55797	0.187547	0.258737	0.390713	0.134378	0.225445	0.340426	0.363615
		2	5.21056	0.155118	2.58676	0.196167	0.232228	0.427133	0.132915	0.194206	0.424586	0.339771
		3	5.48476	0.22527	2.8406	0.154617	0.34292	0.324307	0.142104	0.226901	0.418864	0.288781
		4	5.14835	0.228103	2.59239	0.176998	0.279116	0.42445	0.126109	0.219786	0.383117	0.260251
		Ave	5.24482	0.206699	2.64443	0.178832	0.27825	0.391651	0.133876	0.216584	0.391748	0.313105
		SERCA3
		Sample #	Heart	Gastro.	Soleus	Liver	Kidney	Spleen	E.WAT	BAT	Thyroid gland	Lung
		1	0.27602	0.0991888	0.176191	0.0479381	0.569654	0.393087	4.1714	0.32519	0.158536	3.77608
		2	0.199439	0.101631	0.223688	0.0217367	0.703938	0.337304	5.2074	0.329081	0.140275	3.86587
		3	0.255678	0.112554	0.250252	0.0377484	0.675274	0.364376	4.82146	0.449667	0.16522	3.82403
		4	0.219542	0.096418	0.220134	0.0441297	0.529194	0.421889	3.15153	0.384014	0.145036	2.70821
		Ave	0.23767	0.102448	0.217566	0.0378882	0.619515	0.379164	4.33795	0.371988	0.152267	3.54354
		MRLN
		Sample #	Heart	Gastro.	Soleus	Liver	Kidney	Spleen	E.WAT	BAT	Thyroid gland	Lung
		1	0.23396	6.80993	2.64159	0.0017843	0.0697357	0.0685809	0.00835062	0.333606	0.0245258	0.0853468
		2	0.143916	6.06901	2.66029	0.00155702	0.0780978	0.0802877	0.0230579	0.124992	0.00593323	0.0909719
		3	0.197321	6.60244	2.96732	0	0.0735457	0.0850591	0.0183052	0.3607	0.0288542	0.0601276
		4	0.196458	6.72649	2.50771	0	0.0476496	0.0599645	0.0146747	0.228905	0.199206	0.0697409
		Ave	0.192914	6.55197	2.69423	0.00083533	0.0672572	0.073473	0.0160971	0.262051	0.0646299	0.0765468

## Sheet: Fig. 2b
		Control	MCARE
	1	0.191667	0.198198
	2	0.188235	0.295455
	3	0.394737	0.315217
	4	0.348837	0.302326
	5	0.308511	0.296296
	6	0.330357	0.347826
	Ave	0.293724	0.292553
	SD	0.0852587	0.0501788
	T-TEST		0.977441

## Sheet: Fig. 2c
		Control
			#1	ｆ0			#2	ｆ0			#3	ｆ0			#4	ｆ0			#5	ｆ0			#6	ｆ0			#7	ｆ0			#8	ｆ0			#9	ｆ0			#10	ｆ0			#11	ｆ0			#12	ｆ0
				13.4949				12.0325				11.2678				13.7596				13.3577				11.5335				15.4287				15.64				13.3265				13.368				15.0839				14.9324
		Time	f	df	df/f0		f	df	df/f0		f	df	df/f0		f	df	df/f0		f	df	df/f0		f	df	df/f0		f	df	df/f0		f	df	df/f0		f	df	df/f0		f	df	df/f0		f	df	df/f0		f	df	df/f0
		0	13.484	-0.0108667	-0.000805244		12.047	0.0144667	0.0012023		11.264	-0.0038	-0.000337244		13.782	0.0224	0.00162795		13.374	0.0162667	0.00121777		11.539	0.00553333	0.000479763		15.478	0.0492667	0.00319318		15.695	0.055	0.00351662		13.341	0.0144667	0.00108555		13.36	-0.008	-0.000598444		15.093	0.00906667	0.000601081		14.934	0.0016	0.00010715
		0.0666667	13.476	-0.0188667	-0.00139806		12.058	0.0254667	0.00211648		11.278	0.0102	0.000905234		13.764	0.0044	0.000319777		13.359	0.00126667	9.48265e-05		11.524	-0.00946667	-0.0008208		15.46	0.0312667	0.00202652		15.665	0.025	0.00159847		13.346	0.0194667	0.00146074		13.371	0.003	0.000224417		15.095	0.0110667	0.000733672		14.945	0.0126	0.000843803
		0.133333	13.494	-0.000866667	-6.4222e-05		12.035	0.00246667	0.000205		11.264	-0.0038	-0.000337244		13.788	0.0284	0.00206401		13.375	0.0172667	0.00129263		11.546	0.0125333	0.00108669		15.431	0.00226667	0.000146912		15.656	0.016	0.00102302		13.32	-0.00653333	-0.00049025		13.371	0.003	0.000224417		15.095	0.0110667	0.000733672		14.945	0.0126	0.000843803
		0.2	13.487	-0.00786667	-0.000582938		12.039	0.00646667	0.000537432		11.27	0.0022	0.000195247		13.788	0.0284	0.00206401		13.375	0.0172667	0.00129263		11.546	0.0125333	0.00108669		15.424	-0.00473333	-0.000306787		15.645	0.005	0.000319693		13.316	-0.0105333	-0.000790403		13.369	0.001	7.48055e-05		15.096	0.0120667	0.000799968		14.933	0.0006	4.01811e-05
		0.266667	13.483	-0.0118667	-0.000879347		12.035	0.00246667	0.000205		11.267	-0.0008	-7.09988e-05		13.789	0.0294	0.00213669		13.355	-0.00273333	-0.000204626		11.532	-0.00146667	-0.000127166		15.428	-0.000733333	-4.75304e-05		15.645	0.005	0.000319693		13.327	0.000466667	3.50179e-05		13.353	-0.015	-0.00112208		15.085	0.00106667	7.07154e-05		14.926	-0.0064	-0.000428598
		0.333333	13.523	0.0281333	0.00208474		12.03	-0.00253333	-0.00021054		11.289	0.0212	0.00188147		13.789	0.0294	0.00213669		13.355	-0.00273333	-0.000204626		11.532	-0.00146667	-0.000127166		15.428	-0.000733333	-4.75304e-05		15.648	0.008	0.000511509		13.327	0.000466667	3.50179e-05		13.374	0.006	0.000448833		15.076	-0.00793333	-0.000525946		14.931	-0.0014	-9.37559e-05
		0.4	13.519	0.0241333	0.00178833		12.023	-0.00953333	-0.000792296		11.272	0.0042	0.000372744		13.793	0.0334	0.0024274		13.363	0.00526667	0.000394278		11.535	0.00153333	0.000132946		15.446	0.0172667	0.00111912		15.641	0.001	6.39386e-05		13.34	0.0134667	0.00101052		13.361	-0.007	-0.000523639		15.075	-0.00893333	-0.000592242		14.926	-0.0064	-0.000428598
		0.466667	13.519	0.0241333	0.00178833		12.026	-0.00653333	-0.000542972		11.276	0.0082	0.000727737		13.777	0.0174	0.00126457		13.362	0.00426667	0.000319415		11.519	-0.0144667	-0.00125432		15.436	0.00726667	0.000470983		15.631	-0.009	-0.000575448		13.334	0.00746667	0.000560286		13.376	0.008	0.000598444		15.082	-0.00193333	-0.000128172		14.935	0.0026	0.000174118
		0.533333	13.517	0.0221333	0.00164013		12.025	-0.00753333	-0.00062608		11.264	-0.0038	-0.000337244		13.742	-0.0176	-0.00127911		13.35	-0.00773333	-0.000578941		11.552	0.0185333	0.00160692		15.422	-0.00673333	-0.000436415		15.626	-0.014	-0.000895141		13.332	0.00546667	0.000410209		13.382	0.014	0.00104728		15.083	-0.000933333	-6.1876e-05		14.948	0.0156	0.00104471
		0.6	13.469	-0.0258667	-0.00191678		12.038	0.00546667	0.000454324		11.256	-0.0118	-0.00104723		13.71	-0.0496	-0.00360476		13.346	-0.0117333	-0.000878393		11.518	-0.0154667	-0.00134102		15.428	-0.000733333	-4.75304e-05		15.638	-0.002	-0.000127877		13.331	0.00446667	0.000335171		13.353	-0.015	-0.00112208		15.078	-0.00593333	-0.000393355		14.92	-0.0124	-0.000830409
		0.666667	13.459	-0.0358667	-0.0026578		12.01	-0.0225333	-0.0018727		11.256	-0.0118	-0.00104723		13.72	-0.0396	-0.00287799		13.361	0.00326667	0.000244552		11.516	-0.0174667	-0.00151443		15.412	-0.0167333	-0.00108456		15.636	-0.004	-0.000255754		13.326	-0.000533333	-4.00204e-05		13.365	-0.003	-0.000224417		15.081	-0.00293333	-0.000194467		14.915	-0.0174	-0.00116525
		0.733333	13.494	-0.000866667	-6.4222e-05		12.048	0.0154667	0.0012854		11.273	0.0052	0.000461492		13.737	-0.0226	-0.00164249		13.373	0.0152667	0.00114291		11.532	-0.00146667	-0.000127166		15.421	-0.00773333	-0.000501229		15.621	-0.019	-0.00121483		13.32	-0.00653333	-0.00049025		13.357	-0.011	-0.000822861		15.062	-0.0219333	-0.00145409		14.915	-0.0174	-0.00116525
		0.8	13.496	0.00113333	8.39826e-05		12.028	-0.00453333	-0.000376756		11.272	0.0042	0.000372744		13.76	0.0004	2.90706e-05		13.355	-0.00273333	-0.000204626		11.547	0.0135333	0.0011734		15.417	-0.0117333	-0.000760486		15.623	-0.017	-0.00108696		13.298	-0.0285333	-0.00214109		13.38	0.012	0.000897666		15.068	-0.0159333	-0.00105631		14.935	0.0026	0.000174118
		0.866667	13.498	0.00313333	0.000232187		12.032	-0.000533333	-4.43243e-05		11.272	0.0042	0.000372744		13.724	-0.0356	-0.00258728		13.33	-0.0277333	-0.0020762		11.529	-0.00446667	-0.000387279		15.403	-0.0257333	-0.00166788		15.615	-0.025	-0.00159847		13.32	-0.00653333	-0.00049025		13.387	0.019	0.0014213		15.1	0.0160667	0.00106515		14.94	0.0076	0.00050896
		0.933333	13.505	0.0101333	0.000750903		12.014	-0.0185333	-0.00154027		11.244	-0.0238	-0.00211221		13.731	-0.0286	-0.00207855		13.333	-0.0247333	-0.00185161		11.535	0.00153333	0.000132946		15.397	-0.0317333	-0.00205677		15.615	-0.025	-0.00159847		13.32	-0.00653333	-0.00049025		13.361	-0.007	-0.000523639		15.09	0.00606667	0.000402194		14.938	0.0056	0.000375023
		1	13.491	-0.00386667	-0.000286529		12.019	-0.0135333	-0.00112473		11.247	-0.0208	-0.00184597		13.772	0.0124	0.000901189		13.343	-0.0147333	-0.00110298		11.537	0.00353333	0.000306355		15.38	-0.0487333	-0.00315861		15.621	-0.019	-0.00121483		13.319	-0.00753333	-0.000565288		13.359	-0.009	-0.00067325		15.077	-0.00693333	-0.00045965		14.916	-0.0164	-0.00109828
		1.06667	13.49	-0.00486667	-0.000360631		12.025	-0.00753333	-0.00062608		11.243	-0.0248	-0.00220096		13.753	-0.0066	-0.000479665		13.348	-0.00973333	-0.000728667		11.515	-0.0184667	-0.00160114		15.391	-0.0377333	-0.00244565		15.623	-0.017	-0.00108696		13.314	-0.0125333	-0.00094048		13.351	-0.017	-0.00127169		15.074	-0.00993333	-0.000658537		14.92	-0.0124	-0.000830409
		1.13333	13.486	-0.00886667	-0.00065704		12.021	-0.0115333	-0.000958512		11.254	-0.0138	-0.00122473		13.743	-0.0166	-0.00120643		13.348	-0.00973333	-0.000728667		11.532	-0.00146667	-0.000127166		15.359	-0.0697333	-0.00451971		15.648	0.008	0.000511509		13.309	-0.0175333	-0.00131567		13.363	-0.005	-0.000374028		15.08	-0.00393333	-0.000260763		14.928	-0.0044	-0.000294661
		1.2	13.488	-0.00686667	-0.000508835		12.013	-0.0195333	-0.00162338		11.253	-0.0148	-0.00131348		13.724	-0.0356	-0.00258728		13.334	-0.0237333	-0.00177675		11.507	-0.0264667	-0.00229477		15.341	-0.0877333	-0.00568636		15.667	0.027	0.00172634		13.314	-0.0125333	-0.00094048		13.37	0.002	0.000149611		15.091	0.00706667	0.00046849		14.939	0.0066	0.000441992
		1.26667	13.472	-0.0228667	-0.00169447		12.03	-0.00253333	-0.00021054		11.244	-0.0238	-0.00211221		13.731	-0.0286	-0.00207855		13.315	-0.0427333	-0.00319915		11.505	-0.0284667	-0.00246818		15.328	-0.100733	-0.00652894		15.652	0.012	0.000767263		13.309	-0.0175333	-0.00131567		13.352	-0.016	-0.00119689		15.087	0.00306667	0.000203307		14.921	-0.0114	-0.000763441
		1.33333	13.46	-0.0348667	-0.0025837		12.029	-0.00353333	-0.000293648		11.239	-0.0288	-0.00255596		13.8	0.0404	0.00293613		13.345	-0.0127333	-0.000953256		11.524	-0.00946667	-0.0008208		15.339	-0.0897333	-0.00581599		15.661	0.021	0.00134271		13.31	-0.0165333	-0.00124063		13.373	0.005	0.000374028		15.067	-0.0169333	-0.00112261		14.931	-0.0014	-9.37559e-05
		1.4	13.429	-0.0658667	-0.00488087		12.025	-0.00753333	-0.00062608		11.247	-0.0208	-0.00184597		13.788	0.0284	0.00206401		13.334	-0.0237333	-0.00177675		11.524	-0.00946667	-0.0008208		15.348	-0.0807333	-0.00523266		15.636	-0.004	-0.000255754		13.302	-0.0245333	-0.00184094		13.36	-0.008	-0.000598444		15.071	-0.0129333	-0.000857424		14.921	-0.0114	-0.000763441
		1.46667	13.432	-0.0628667	-0.00465856		12.026	-0.00653333	-0.000542972		11.248	-0.0198	-0.00175722		13.785	0.0254	0.00184598		13.325	-0.0327333	-0.00245052		11.501	-0.0324667	-0.002815		15.334	-0.0947333	-0.00614006		15.646	0.006	0.000383632		13.294	-0.0325333	-0.00244125		13.356	-0.012	-0.000897666		15.083	-0.000933333	-6.1876e-05		14.917	-0.0154	-0.00103131
		1.53333	13.415	-0.0798667	-0.0059183		12.006	-0.0265333	-0.00220513		11.241	-0.0268	-0.00237846		13.792	0.0324	0.00235472		13.308	-0.0497333	-0.00372319		11.527	-0.00646667	-0.000560687		15.349	-0.0797333	-0.00516785		15.665	0.025	0.00159847		13.298	-0.0285333	-0.00214109		13.363	-0.005	-0.000374028		15.064	-0.0199333	-0.00132149		14.924	-0.0084	-0.000562535
		1.6	13.429	-0.0658667	-0.00488087		11.997	-0.0355333	-0.0029531		11.273	0.0052	0.000461492		13.765	0.0054	0.000392453		13.33	-0.0277333	-0.0020762		11.503	-0.0304667	-0.00264159		15.346	-0.0827333	-0.00536229		15.626	-0.014	-0.000895141		13.299	-0.0275333	-0.00206605		13.353	-0.015	-0.00112208		15.063	-0.0209333	-0.00138779		14.914	-0.0184	-0.00123222
		1.66667	13.429	-0.0658667	-0.00488087		11.997	-0.0355333	-0.0029531		11.273	0.0052	0.000461492		13.727	-0.0326	-0.00236925		13.319	-0.0387333	-0.00289969		11.505	-0.0284667	-0.00246818		15.342	-0.0867333	-0.00562155		15.658	0.018	0.0011509		13.292	-0.0345333	-0.00259132		13.368	0	0		15.066	-0.0179333	-0.0011889		14.911	-0.0214	-0.00143313
		1.73333	13.42	-0.0748667	-0.00554779		11.979	-0.0535333	-0.00444905		11.277	0.0092	0.000816486		13.719	-0.0406	-0.00295067		13.318	-0.0397333	-0.00297456		11.51	-0.0234667	-0.00203466		15.356	-0.0727333	-0.00471415		15.621	-0.019	-0.00121483		13.31	-0.0165333	-0.00124063		13.368	0	0		15.064	-0.0199333	-0.00132149		14.922	-0.0104	-0.000696472
		1.8	13.403	-0.0918667	-0.00680753		11.999	-0.0335333	-0.00278689		11.286	0.0182	0.00161522		13.735	-0.0246	-0.00178784		13.316	-0.0417333	-0.00312428		11.49	-0.0434667	-0.00376874		15.37	-0.0587333	-0.00380675		15.639	-0.001	-6.39386e-05		13.291	-0.0355333	-0.00266636		13.37	0.002	0.000149611		15.07	-0.0139333	-0.00092372		14.926	-0.0064	-0.000428598
		1.86667	13.394	-0.100867	-0.00747445		12	-0.0325333	-0.00270378		11.288	0.0202	0.00179272		16.976	3.2164	0.233757		15.864	2.50627	0.187627		13.697	2.16353	0.187587		15.362	-0.0667333	-0.00432526		25.23	9.59	0.613171		13.301	-0.0255333	-0.00191598		17.444	4.076	0.304907		17.66	2.57607	0.170782		18.122	3.1896	0.213603
		1.93333	23.327	9.83213	0.728583		18.964	6.93147	0.57606		16.626	5.3582	0.475532		23.414	9.6544	0.701648		19.931	6.57327	0.492094		16.665	5.13153	0.444925		20.836	5.40727	0.350467		26.026	10.386	0.664066		18.286	4.95947	0.37215		25.492	12.124	0.906942		20.54	5.45607	0.361714		22.081	7.1486	0.478731
		2	21.968	8.47313	0.627878		17.256	5.22347	0.434112		16.007	4.7392	0.420597		20.489	6.7294	0.489069		18.757	5.39927	0.404205		15.47	3.93653	0.341314		20.449	5.02027	0.325384		24.012	8.372	0.535294		18.073	4.74647	0.356167		24.263	10.895	0.815006		19.393	4.30907	0.285673		20.82	5.8876	0.394284
		2.06667	20.189	6.69413	0.49605		16.005	3.97247	0.330144		15.016	3.7482	0.332647		18.652	4.8924	0.355563		17.859	4.50127	0.336978		14.63	3.09653	0.268482		19.344	3.91527	0.253765		22.421	6.781	0.433568		17.075	3.74847	0.281278		22.805	9.437	0.70594		18.611	3.52707	0.233829		19.878	4.9456	0.331199
		2.13333	18.838	5.34313	0.395938		15.09	3.05747	0.2541		14.272	3.0042	0.266618		17.439	3.6794	0.267406		17.157	3.79927	0.284425		13.976	2.44253	0.211778		18.517	3.08827	0.200163		22.421	6.781	0.433568		16.344	3.01747	0.226425		21.451	8.083	0.604653		18.029	2.94507	0.195245		19.159	4.2266	0.283049
		2.2	17.822	4.32713	0.32065		14.497	2.46447	0.204817		13.702	2.4342	0.216032		16.608	2.8484	0.207012		16.599	3.24127	0.242651		13.517	1.98353	0.171981		18.517	3.08827	0.200163		21.139	5.499	0.351598		16.344	3.01747	0.226425		20.234	6.866	0.513615		17.553	2.46907	0.163689		18.549	3.6166	0.242198
		2.26667	17.074	3.57913	0.265222		14.033	2.00047	0.166255		13.269	2.0012	0.177603		16.028	2.2684	0.164859		16.126	2.76827	0.207241		13.181	1.64753	0.142848		17.896	2.46727	0.159914		20.197	4.557	0.291368		15.78	2.45347	0.184104		19.148	5.78	0.432376		17.176	2.09207	0.138695		18.038	3.1056	0.207977
		2.33333	16.448	2.95313	0.218834		13.662	1.62947	0.135422		12.912	1.6442	0.14592		15.622	1.8624	0.135353		15.775	2.41727	0.180964		12.892	1.35853	0.117791		17.451	2.02227	0.131071		19.475	3.835	0.245205		15.377	2.05047	0.153863		18.272	4.904	0.366846		16.884	1.80007	0.119337		17.63	2.6976	0.180654
		2.4	15.982	2.48713	0.184302		13.421	1.38847	0.115393		12.659	1.3912	0.123467		15.279	1.5194	0.110425		15.456	2.09827	0.157083		12.687	1.15353	0.100016		17.107	1.67827	0.108775		18.874	3.234	0.206777		15.06	1.73347	0.130076		18.272	4.904	0.366846		16.884	1.80007	0.119337		17.63	2.6976	0.180654
		2.46667	15.587	2.09213	0.155032		13.192	1.15947	0.096361		12.454	1.1862	0.105273		14.999	1.2394	0.0900753		15.205	1.84727	0.138292		12.499	0.965533	0.0837158		16.81	1.38127	0.0895256		18.371	2.731	0.174616		14.768	1.44147	0.108165		17.506	4.138	0.309545		16.657	1.57307	0.104288		17.29	2.3576	0.157885
		2.53333	15.297	1.80213	0.133542		13.017	0.984467	0.0818171		12.259	0.9912	0.0879675		14.999	1.2394	0.0900753		15.205	1.84727	0.138292		12.499	0.965533	0.0837158		16.81	1.38127	0.0895256		17.992	2.352	0.150384		14.549	1.22247	0.0917318		16.936	3.568	0.266906		16.452	1.36807	0.0906969		17.017	2.0846	0.139602
		2.6	15.023	1.52813	0.113238		12.858	0.825467	0.0686029		12.126	0.8582	0.0761639		14.828	1.0684	0.0776476		14.962	1.60427	0.1201		12.356	0.822533	0.0713171		16.422	0.993267	0.0643777		17.66	2.02	0.129156		14.379	1.05247	0.0789753		16.401	3.033	0.226885		16.274	1.19007	0.0788963		16.764	1.8316	0.122659
		2.66667	14.825	1.33013	0.0985659		12.737	0.704467	0.0585468		12.018	0.7502	0.0665791		14.738	0.9784	0.0711067		14.778	1.42027	0.106325		12.236	0.702533	0.0609126		16.237	0.808267	0.0523871		17.386	1.746	0.111637		14.256	0.929467	0.0697456		15.988	2.62	0.19599		16.123	1.03907	0.0688857		16.543	1.6106	0.107859
		2.73333	14.704	1.20913	0.0895995		12.655	0.622467	0.051732		11.921	0.6532	0.0579705		14.649	0.8894	0.0646385		14.641	1.28327	0.0960692		12.116	0.582533	0.0505081		16.133	0.704267	0.0456464		17.171	1.531	0.09789		14.124	0.797467	0.0598405		15.647	2.279	0.170482		15.991	0.907067	0.0601346		16.363	1.4306	0.0958051
		2.8	14.514	1.01913	0.0755201		12.567	0.534467	0.0444185		11.84	0.5722	0.0507819		14.526	0.7664	0.0556993		14.493	1.13527	0.0849895		12.07	0.536533	0.0465197		16.022	0.593267	0.0384521		16.975	1.335	0.0853581		14.004	0.677467	0.0508359		15.343	1.975	0.147741		15.917	0.833067	0.0552287		16.208	1.2756	0.085425
		2.86667	14.378	0.883133	0.0654422		12.491	0.458467	0.0381023		11.751	0.4832	0.0428833		14.459	0.6994	0.05083		14.363	1.00527	0.0752573		11.973	0.439533	0.0381094		15.91	0.481267	0.0311929		16.834	1.194	0.0763427		13.895	0.568467	0.0426568		15.102	1.734	0.129713		15.831	0.747067	0.0495273		16.098	1.1656	0.0780585
		2.93333	14.265	0.770133	0.0570686		12.437	0.404467	0.0336144		11.702	0.4342	0.0385346		14.373	0.6134	0.0445798		14.238	0.880267	0.0658994		11.923	0.389533	0.0337742		15.872	0.443267	0.0287299		16.715	1.075	0.068734		13.844	0.517467	0.0388298		14.919	1.551	0.116023		15.757	0.673067	0.0446214		15.974	1.0416	0.0697544
		3	14.153	0.658133	0.0487692		12.39	0.357467	0.0297083		11.656	0.3882	0.0344522		14.251	0.4914	0.0357132		14.159	0.801267	0.0599852		11.842	0.308533	0.0267511		15.82	0.391267	0.0253596		16.613	0.973	0.0622123		13.79	0.463467	0.0347777		14.735	1.367	0.102259		15.666	0.582067	0.0385885		15.86	0.9276	0.06212
		3.06667	14.085	0.590133	0.0437302		12.369	0.336467	0.0279631		11.605	0.3372	0.029926		14.17	0.4104	0.0298264		14.082	0.724267	0.0542208		11.802	0.268533	0.023283		15.743	0.314267	0.0203689		16.541	0.901	0.0576087		13.723	0.396467	0.0297502		14.567	1.199	0.0896918		15.624	0.540067	0.0358041		15.761	0.8286	0.0554901
		3.13333	14.011	0.516133	0.0382466		12.346	0.313467	0.0260516		11.549	0.2812	0.0249561		14.142	0.3824	0.0277915		14.004	0.646267	0.0483815		11.797	0.263533	0.0228494		15.696	0.267267	0.0173227		16.424	0.784	0.0501279		13.665	0.338467	0.025398		14.449	1.081	0.0808648		15.549	0.465067	0.0308319		15.682	0.7496	0.0501996
		3.2	13.919	0.424133	0.0314292		12.289	0.256467	0.0213144		11.524	0.2562	0.0227374		14.082	0.3224	0.0234309		13.916	0.558267	0.0417935		11.743	0.209533	0.0181674		15.65	0.221267	0.0143412		16.316	0.676	0.0432225		13.61	0.283467	0.0212708		14.316	0.948	0.0709156		15.512	0.428067	0.028379		15.617	0.6846	0.0458466
		3.26667	13.883	0.388133	0.0287616		12.248	0.215467	0.017907		11.485	0.2172	0.0192762		14.033	0.2734	0.0198698		13.876	0.518267	0.038799		11.731	0.197533	0.017127		15.588	0.159267	0.0103227		16.249	0.609	0.0389386		13.565	0.238467	0.0178941		14.228	0.86	0.0643327		15.488	0.404067	0.0267879		15.546	0.6136	0.0410919
		3.33333	13.821	0.326133	0.0241672		12.202	0.169467	0.014084		11.446	0.1782	0.015815		14.006	0.2464	0.0179075		13.821	0.463267	0.0346815		11.706	0.172533	0.0149594		15.561	0.132267	0.00857275		16.187	0.547	0.0349744		13.539	0.212467	0.0159431		14.127	0.759	0.0567774		15.428	0.344067	0.0228101		15.475	0.5426	0.0363371
		3.4	13.793	0.298133	0.0220924		12.194	0.161467	0.0134192		11.437	0.1692	0.0150162		13.955	0.1954	0.014201		13.786	0.428267	0.0320613		11.679	0.145533	0.0126184		15.547	0.118267	0.00766535		16.127	0.487	0.0311381		13.511	0.184467	0.0138421		14.069	0.701	0.0524387		15.404	0.320067	0.021219		15.422	0.4896	0.0327878
		3.46667	13.737	0.242133	0.0179426		12.179	0.146467	0.0121726		11.428	0.1602	0.0142175		13.916	0.1564	0.0113666		13.75	0.392267	0.0293663		11.663	0.129533	0.0112311		15.535	0.106267	0.00688758		16.042	0.402	0.0257033		13.495	0.168467	0.0126414		13.99	0.622	0.046529		15.343	0.259067	0.017175		15.371	0.4386	0.0293724
		3.53333	13.699	0.204133	0.0151267		12.134	0.101467	0.00843269		11.411	0.1432	0.0127088		13.871	0.1114	0.00809617		13.715	0.357267	0.0267461		11.668	0.134533	0.0116646		15.467	0.0382667	0.00248022		15.993	0.353	0.0225703		13.451	0.124467	0.00933976		13.925	0.557	0.0416667		15.342	0.258067	0.0171087		15.355	0.4226	0.0283009
		3.6	13.664	0.169133	0.0125332		12.12	0.0874667	0.00726918		11.363	0.0952	0.00844885		13.862	0.1024	0.00744208		13.682	0.324267	0.0242756		11.64	0.106533	0.00923689		15.455	0.0262667	0.00170245		15.943	0.303	0.0193734		13.433	0.106467	0.00798907		13.871	0.503	0.0376272		15.301	0.217067	0.0143906		15.306	0.3736	0.0250194
		3.66667	13.637	0.142133	0.0105324		12.1	0.0674667	0.00560702		11.347	0.0792	0.00702888		13.88	0.1204	0.00875025		13.626	0.268267	0.0200832		11.622	0.0885333	0.00767621		15.434	0.00526667	0.000341354		15.93	0.29	0.0185422		13.407	0.0804667	0.00603808		13.824	0.456	0.0341113		15.279	0.195067	0.0129321		15.271	0.3386	0.0226755
		3.73333	13.637	0.142133	0.0105324		12.1	0.0674667	0.00560702		11.347	0.0792	0.00702888		13.834	0.0744	0.00540713		13.602	0.244267	0.0182865		11.582	0.0485333	0.00420804		15.442	0.0132667	0.000859868		15.89	0.25	0.0159847		13.388	0.0614667	0.00461235		13.781	0.413	0.0308947		15.256	0.172067	0.0114073		15.238	0.3056	0.0204656
		3.8	13.62	0.125133	0.00927266		12.086	0.0534667	0.00444351		11.318	0.0502	0.00445517		13.818	0.0584	0.00424431		13.557	0.199267	0.0149177		11.607	0.0735333	0.00637565		15.426	-0.00273333	-0.000177159		15.875	0.235	0.0150256		13.391	0.0644667	0.00483747		13.761	0.393	0.0293986		15.245	0.161067	0.010678		15.23	0.2976	0.0199298
		3.86667	13.598	0.103133	0.00764241		12.075	0.0424667	0.00352932		11.325	0.0572	0.00507641		13.848	0.0884	0.00642461		13.538	0.180267	0.0134953		11.591	0.0575333	0.00498838		15.404	-0.0247333	-0.00160307		15.832	0.192	0.0122762		13.386	0.0594667	0.00446228		13.751	0.383	0.0286505		15.231	0.147067	0.00974989		15.193	0.2606	0.017452
		3.93333	13.562	0.0671333	0.00497473		12.055	0.0224667	0.00186716		11.314	0.0462	0.00410018		13.801	0.0414	0.00300881		13.533	0.175267	0.013121		11.574	0.0405333	0.00351441		15.391	-0.0377333	-0.00244565		15.784	0.144	0.00920716		13.361	0.0344667	0.00258632		13.688	0.32	0.0239378		15.2	0.116067	0.00769472		15.165	0.2326	0.0155769
		4	13.562	0.0671333	0.00497473		12.055	0.0224667	0.00186716		11.314	0.0462	0.00410018		13.763	0.0034	0.0002471		13.498	0.140267	0.0105008		11.584	0.0505333	0.00438145		15.384	-0.0447333	-0.00289935		15.772	0.132	0.0084399		13.346	0.0194667	0.00146074		13.675	0.307	0.0229653		15.195	0.111067	0.00736324		15.145	0.2126	0.0142375
		4.06667	13.532	0.0371333	0.00275166		12.051	0.0184667	0.00153473		11.288	0.0202	0.00179272		13.734	-0.0256	-0.00186052		13.474	0.116267	0.00870407		11.576	0.0425333	0.00368782		15.364	-0.0647333	-0.00419563		15.736	0.096	0.00613811		13.349	0.0224667	0.00168586		13.633	0.265	0.0198235		15.172	0.0880667	0.00583844		15.119	0.1866	0.0124963
		4.13333	13.54	0.0451333	0.00334448		12.06	0.0274667	0.0022827		11.293	0.0252	0.00223646		13.753	-0.0066	-0.000479665		13.475	0.117267	0.00877893		11.555	0.0215333	0.00186703		15.354	-0.0747333	-0.00484378		15.751	0.111	0.00709719		13.341	0.0144667	0.00108555		13.62	0.252	0.018851		15.178	0.0940667	0.00623622		15.106	0.1736	0.0116257
		4.2	13.538	0.0431333	0.00319628		12.053	0.0204667	0.00170094		11.288	0.0202	0.00179272		13.725	-0.0346	-0.00251461		13.464	0.106267	0.00795544		11.531	-0.00246667	-0.00021387		15.357	-0.0717333	-0.00464933		15.721	0.081	0.00517903		13.332	0.00546667	0.000410209		13.59	0.222	0.0166068		15.134	0.0500667	0.0033192		15.08	0.1476	0.00988455
		4.26667	13.501	0.00613333	0.000454494		12.049	0.0164667	0.00136851		11.287	0.0192	0.00170397		13.721	-0.0386	-0.00280531		13.449	0.0912667	0.0068325		11.535	0.00153333	0.000132946		15.33	-0.0987333	-0.00639932		15.717	0.077	0.00492327		13.332	0.00546667	0.000410209		13.565	0.197	0.0147367		15.148	0.0640667	0.00424734		15.061	0.1286	0.00861215
		4.33333	13.469	-0.0258667	-0.00191678		12.031	-0.00153333	-0.000127432		11.285	0.0172	0.00152647		13.741	-0.0186	-0.00135178		13.415	0.0572667	0.00428715		11.528	-0.00546667	-0.000473983		15.298	-0.130733	-0.00847337		15.704	0.064	0.00409207		13.316	-0.0105333	-0.000790403		13.565	0.197	0.0147367		15.12	0.0360667	0.00239107		15.049	0.1166	0.00780852
		4.4	13.451	-0.0438667	-0.00325062		12.044	0.0114667	0.000952972		11.276	0.0082	0.000727737		13.731	-0.0286	-0.00207855		13.418	0.0602667	0.00451174		11.523	-0.0104667	-0.000907504		15.31	-0.118733	-0.0076956		15.708	0.068	0.00434783		13.313	-0.0135333	-0.00101552		13.557	0.189	0.0141382		15.129	0.0450667	0.00298773		15.04	0.1076	0.00720581
		4.46667	13.417	-0.0778667	-0.0057701		12.024	-0.00853333	-0.000709188		11.269	0.0012	0.000106498		13.706	-0.0536	-0.00389546		13.412	0.0542667	0.00406257		11.521	-0.0124667	-0.00108091		15.308	-0.120733	-0.00782523		15.708	0.068	0.00434783		13.319	-0.00753333	-0.000565288		13.542	0.174	0.0130162		15.137	0.0530667	0.00351809		15.032	0.0996	0.00667006
		4.53333	13.497	0.00213333	0.000158085		12.023	-0.00953333	-0.000792296		11.265	-0.0028	-0.000248496		13.716	-0.0436	-0.0031687		13.401	0.0432667	0.00323907		11.509	-0.0244667	-0.00212136		15.308	-0.120733	-0.00782523		15.678	0.038	0.00242967		13.319	-0.00753333	-0.000565288		13.542	0.174	0.0130162		15.137	0.0530667	0.00351809		15.032	0.0996	0.00667006
		4.6	13.476	-0.0188667	-0.00139806		12.011	-0.0215333	-0.00178959		11.245	-0.0228	-0.00202347		13.731	-0.0286	-0.00207855		13.392	0.0342667	0.00256531		11.528	-0.00546667	-0.000473983		15.319	-0.109733	-0.00711227		15.655	0.015	0.000959079		13.317	-0.00953333	-0.000715365		13.538	0.17	0.0127169		15.141	0.0570667	0.00378327		15.02	0.0876	0.00586644
		4.66667	13.436	-0.0588667	-0.00436215		11.99	-0.0425333	-0.00353486		11.252	-0.0158	-0.00140223		13.731	-0.0286	-0.00207855		13.392	0.0342667	0.00256531		11.528	-0.00546667	-0.000473983		15.294	-0.134733	-0.00873262		15.653	0.013	0.000831202		13.292	-0.0345333	-0.00259132		13.516	0.148	0.0110712		15.147	0.0630667	0.00418105		15.02	0.0876	0.00586644
		4.73333	13.447	-0.0478667	-0.00354703		11.992	-0.0405333	-0.00336865		11.236	-0.0318	-0.0028222		13.691	-0.0686	-0.00498561		13.379	0.0212667	0.00159209		11.531	-0.00246667	-0.00021387		15.301	-0.127733	-0.00827893		15.665	0.025	0.00159847		13.297	-0.0295333	-0.00221613		13.497	0.129	0.00964991		15.117	0.0330667	0.00219218		14.992	0.0596	0.00399132
		4.8	13.445	-0.0498667	-0.00369523		12.011	-0.0215333	-0.00178959		11.238	-0.0298	-0.0026447		13.691	-0.0686	-0.00498561		13.379	0.0212667	0.00159209		11.531	-0.00246667	-0.00021387		15.297	-0.131733	-0.00853818		15.664	0.024	0.00153453		13.279	-0.0475333	-0.00356682		13.491	0.123	0.00920108		15.11	0.0260667	0.00172811		14.978	0.0456	0.00305376
		4.86667	13.451	-0.0438667	-0.00325062		12.002	-0.0305333	-0.00253756		11.221	-0.0468	-0.00415343		13.698	-0.0616	-0.00447687		13.364	0.00626667	0.000469141		11.503	-0.0304667	-0.00264159		15.306	-0.122733	-0.00795485		15.635	-0.005	-0.000319693		13.281	-0.0455333	-0.00341674		13.473	0.105	0.00785458		15.097	0.0130667	0.000866264		14.981	0.0486	0.00325467
		4.93333	13.421	-0.0738667	-0.00547369		11.99	-0.0425333	-0.00353486		11.231	-0.0368	-0.00326594		13.696	-0.0636	-0.00462223		13.384	0.0262667	0.0019664		11.526	-0.00746667	-0.000647391		15.3	-0.128733	-0.00834374		15.625	-0.015	-0.000959079		13.257	-0.0695333	-0.00521766		13.474	0.106	0.00792938		15.072	-0.0119333	-0.000791129		14.965	0.0326	0.00218317
		5	13.36	-0.134867	-0.00999392		11.987	-0.0455333	-0.00378419		11.206	-0.0618	-0.00548466		13.696	-0.0636	-0.00462223		13.384	0.0262667	0.0019664		11.526	-0.00746667	-0.000647391		15.297	-0.131733	-0.00853818		15.642	0.002	0.000127877		13.26	-0.0665333	-0.00499255		13.472	0.104	0.00777977		15.085	0.00106667	7.07154e-05		14.97	0.0376	0.00251801
		5.06667	13.361	-0.133867	-0.00991982		11.999	-0.0335333	-0.00278689		11.189	-0.0788	-0.00699338		13.675	-0.0846	-0.00614843		13.346	-0.0117333	-0.000878393		11.5	-0.0334667	-0.0029017		15.313	-0.115733	-0.00750116		15.624	-0.016	-0.00102302		13.274	-0.0525333	-0.00394201		13.449	0.081	0.00605925		15.07	-0.0139333	-0.00092372		14.957	0.0246	0.00164742
		5.13333	13.336	-0.158867	-0.0117724		12.001	-0.0315333	-0.00262067		11.2	-0.0678	-0.00601715		13.675	-0.0846	-0.00614843		13.346	-0.0117333	-0.000878393		11.5	-0.0334667	-0.0029017		15.333	-0.0957333	-0.00620487		15.647	0.007	0.00044757		13.284	-0.0425333	-0.00319163		13.443	0.075	0.00561041		15.056	-0.0279333	-0.00185186		14.941	0.0086	0.000575929
		5.2	13.38	-0.114867	-0.00851188		12.009	-0.0235333	-0.00195581		11.203	-0.0648	-0.0057509		13.672	-0.0876	-0.00636646		13.34	-0.0177333	-0.00132757		11.506	-0.0274667	-0.00238148		15.33	-0.0987333	-0.00639932		15.61	-0.03	-0.00191816		13.277	-0.0495333	-0.0037169		13.444	0.076	0.00568522		15.08	-0.00393333	-0.000260763		14.959	0.0266	0.00178136
		5.26667	13.366	-0.128867	-0.00954931		12.007	-0.0255333	-0.00212202		11.208	-0.0598	-0.00530716		13.674	-0.0856	-0.00622111		13.348	-0.00973333	-0.000728667		11.517	-0.0164667	-0.00142773		15.311	-0.117733	-0.00763078		15.587	-0.053	-0.00338875		13.259	-0.0675333	-0.00506758		13.432	0.064	0.00478755		15.067	-0.0169333	-0.00112261		14.942	0.0096	0.000642897
		5.33333	13.343	-0.151867	-0.0112537		11.994	-0.0385333	-0.00320243		11.209	-0.0588	-0.00521841		13.673	-0.0866	-0.00629379		13.348	-0.00973333	-0.000728667		11.503	-0.0304667	-0.00264159		15.294	-0.134733	-0.00873262		15.6	-0.04	-0.00255754		13.242	-0.0845333	-0.00634324		13.425	0.057	0.00426391		15.067	-0.0169333	-0.00112261		14.932	-0.0004	-2.67874e-05
		5.4	13.345	-0.149867	-0.0111055		11.994	-0.0385333	-0.00320243		11.187	-0.0808	-0.00717088		13.665	-0.0946	-0.0068752		13.348	-0.00973333	-0.000728667		11.511	-0.0224667	-0.00194795		15.281	-0.147733	-0.00957521		15.584	-0.056	-0.00358056		13.235	-0.0915333	-0.0068685		13.408	0.04	0.00299222		15.065	-0.0189333	-0.0012552		14.926	-0.0064	-0.000428598
		5.46667	13.349	-0.145867	-0.010809		11.992	-0.0405333	-0.00336865		11.21	-0.0578	-0.00512966		13.64	-0.1196	-0.00869211		13.309	-0.0487333	-0.00364832		11.475	-0.0584667	-0.00506931		15.261	-0.167733	-0.0108715		15.594	-0.046	-0.00294118		13.226	-0.100533	-0.00754385		13.426	0.058	0.00433872		15.068	-0.0159333	-0.00105631		14.924	-0.0084	-0.000562535
		5.53333	13.392	-0.102867	-0.00762265		12.011	-0.0215333	-0.00178959		11.206	-0.0618	-0.00548466		13.653	-0.1066	-0.00774732		13.314	-0.0437333	-0.00327401		11.49	-0.0434667	-0.00376874		15.279	-0.149733	-0.00970484		15.596	-0.044	-0.0028133		13.238	-0.0885333	-0.00664339		13.414	0.046	0.00344105		15.044	-0.0399333	-0.00264741		14.92	-0.0124	-0.000830409
		5.6	13.379	-0.115867	-0.00858598		12.011	-0.0215333	-0.00178959		11.197	-0.0708	-0.00628339		13.669	-0.0906	-0.00658449		13.327	-0.0307333	-0.00230079		11.502	-0.0314667	-0.00272829		15.327	-0.101733	-0.00659376		15.565	-0.075	-0.0047954		13.255	-0.0715333	-0.00536774		13.418	0.05	0.00374028		15.045	-0.0389333	-0.00258111		14.913	-0.0194	-0.00129919
		5.66667	13.377	-0.117867	-0.00873419		11.979	-0.0535333	-0.00444905		11.185	-0.0828	-0.00734837		13.658	-0.1016	-0.00738394		13.293	-0.0647333	-0.00484613		11.492	-0.0414667	-0.00359533		15.302	-0.126733	-0.00821411		15.583	-0.057	-0.0036445		13.242	-0.0845333	-0.00634324		13.405	0.037	0.0027678		15.027	-0.0569333	-0.00377444		14.908	-0.0244	-0.00163403
		5.73333	13.354	-0.140867	-0.0104385		11.985	-0.0475333	-0.0039504		11.196	-0.0718	-0.00637214		13.614	-0.1456	-0.0105817		13.267	-0.0907333	-0.00679257		11.48	-0.0534667	-0.00463578		15.289	-0.139733	-0.0090567		15.555	-0.085	-0.00543478		13.256	-0.0705333	-0.0052927		13.383	0.015	0.00112208		15.028	-0.0559333	-0.00370814		14.882	-0.0504	-0.00337521
		5.8	13.358	-0.136867	-0.0101421		11.977	-0.0555333	-0.00461527		11.178	-0.0898	-0.00796961		13.621	-0.1386	-0.010073		13.261	-0.0967333	-0.00724175		11.459	-0.0744667	-0.00645657		15.303	-0.125733	-0.0081493		15.556	-0.084	-0.00537084		13.245	-0.0815333	-0.00611812		13.388	0.02	0.00149611		15.029	-0.0549333	-0.00364184		14.902	-0.0304	-0.00203584
		5.86667	13.358	-0.136867	-0.0101421		11.977	-0.0555333	-0.00461527		11.178	-0.0898	-0.00796961		13.607	-0.1526	-0.0110904		13.29	-0.0677333	-0.00507072		11.464	-0.0694667	-0.00602305		15.277	-0.151733	-0.00983446		15.53	-0.11	-0.00703325		13.249	-0.0775333	-0.00581797		13.402	0.034	0.00254339		15.042	-0.0419333	-0.00278		14.896	-0.0364	-0.00243765
		5.93333	13.34	-0.154867	-0.011476		11.976	-0.0565333	-0.00469837		11.206	-0.0618	-0.00548466		13.634	-0.1256	-0.00912817		13.297	-0.0607333	-0.00454668		11.486	-0.0474667	-0.00411556		15.274	-0.154733	-0.0100289		15.494	-0.146	-0.00933504		13.242	-0.0845333	-0.00634324		13.39	0.022	0.00164572		15.032	-0.0519333	-0.00344296		14.888	-0.0444	-0.0029734

## Sheet: Fig. 2d
	Sample #	Control	MCARE
	1	0.728583	0.166916
	2	0.57606	0.129833
	3	0.475532	0.0788585
	4	0.701648	0.265348
	5	0.492094	0.323861
	6	0.444925	0.29654
	7	0.350467	0.166918
	8	0.664066	0.273156
	9	0.37215	0.0822381
	10	0.906942	0.149991
	11	0.361714	0.147315
	12	0.478731	0.212428
	13	0.179517	0.177463
	14	0.535836	0.100174
	15	0.278366	0.0883686
	16	0.401702	0.183159
	17	0.306443	0.336384
	18	0.592691	0.132331
	ave	0.491526	0.18396
	SD	0.181616	0.0830085
	TTEST		1.75563e-07

## Sheet: Fig. 2e
	Sample #	Control	MCARE
	1	0.6857	0.5908
	2	0.6174	0.3105
	3	0.4935	0.3349
	4	0.5926	0.5617
	5	0.481	0.9292
	6	0.6833	0.4936
	7	0.5138	0.304
	8	1.051	0.3228
	9	0.3576	0.4217
	10	0.3745	0.2512
	11	0.4766	0.3018
	12	0.4018	0.377
	13	1.417	0.5068
	14	0.9055	0.7167
	15	1.221	0.4145
	16	0.8761	0.4715
	17	0.3914	0.946
	18	0.6792	0.3754
	ave	0.678833	0.47945
	SD	0.304448	0.204896
	TTEST		0.0273938

## Sheet: Fig.2g-j
		Control						MCARE
		No.	Contraction displacement	Max contraction velocity	Max relaxation velocity			No.	Contraction displacement	Max contraction velocity	Max relaxation velocity
		1	2.91	29.51	16.77			1	4.07	48.46	26.4
		2	5.57	71.09	30.61			2	1.16	14.29	7.36
		3	1.26	14.01	8.28			3	2.61	24.79	13.33
		4	6.09	72.76	30.51			4	1.11	11.41	6.24
		5	3.62	40.37	12.62			5	1.54	20.88	12.77
		6	3.34	36.14	15.92			6	1.74	24.56	8.5
		7	15.94	199.31	62.55			7	1.15	14.01	8.59
		8	6.46	73.07	26.73			8	0.69	9.5	4.89
		9	4.16	52.29	18.87			9	0.6	8.42	4.92
		10	5.84	65.33	24.59			10	2.04	28.54	13.64
		11	10.2	87.91	43.46			11	0.77	10.19	5.55
		12	13.26	136.86	54.09			12	3.38	47.35	30.86
		13	11.73	123.93	42.09			13	1.4	16.49	13.38
		14	8.26	83.21	27.43			14	1.76	22.39	14.46
		15	6.78	67.38	31.93			15	1.29	9.59	7.02
		16	21.24	262.72	113.01			16	1.75	20.56	7.54
		17	7.04	69.49	37.77			17	1.63	20.08	13.21
		18	6.94	65.45	35.01			18	0.7	11.24	7.54
		19	14.54	162.84	73.39			19	2.29	24.1	17.51
		20	9.57	111.53	61.89			20	1.25	12.85	6.52
		21	6.74	68.5	33.73			21	2.61	33.15	18.43
		22	2.78	38.72	12.76			22	2.04	25.75	11.72
		23	2.8	41.48	24.94			23	5.65	53.57	32.72
		24	22.3	293.98	103.16			24	1.67	14.42	6.65
		25	9.58	128.36	42.67			25	5.22	73.58	44.1
		26	12.92	193.49	57.18			26	2.07	24.43	19.78
		27	5.1	52.84	18.53			27	2.59	20.66	13.63
		Ave	8.4063	97.873	39.2774				2.02889	23.8985	13.9726
		SD	5.43561	70.4915	25.9889				1.2742	15.5344	9.63022

## Sheet: Fig. 2k
	Control																														MCARE
	1	2	3	4	5	6	7	8	9	10	11	12	13	14	15	16	17	18	19	20	21	22	23	24	25	26	27				1	2	3	4	5	6	7	8	9	10	11	12	13	14	15	16	17	18	19
Time	% of max	% of max	% of max	% of max	% of max	% of max	% of max	% of max	% of max	% of max	% of max	% of max	% of max	% of max	% of max	% of max	% of max	% of max	% of max	% of max	% of max	% of max	% of max	% of max	% of max	% of max	% of max	Avelage			% of max	% of max	% of max	% of max	% of max	% of max	% of max	% of max	% of max	% of max	% of max	% of max	% of max	% of max	% of max	% of max	% of max	% of max	% of max
0	100	100	100	100	100	100	100	100	100	100	100	100	100	100	100	100	100	100	100	100	100	100	100	100	100	100	100	100			100	100	100	100	100	100	100	100	100	100	100	100	100	100	100	100	100	100	100
0.0344828	99.9154	94.2304	99.04	99.8445	99.0677	91.5624	93.1232	98.7662	96.5485	94.6513	98.7571	99.7713	87.4572	98.1581	94.613	99.6299	99.9519	97.0744	98.8729	99.9523	98.8329	92.1451	92.8651	78.6198	88.5311	99.0814	99.3437	95.941			99.8167	98.2433	89.579	63.2789	99.0242	95.5683	97.0914	99.583	99.1138	99.966	99.8055	98.9687	92.7462	88.0455	97.8425	96.8208	88.8428	97.5263	94.1001
0.0689655	98.263	83.9612	98.204	95.1359	97.4689	62.0322	84.7312	98.7208	86.4361	93.9107	99.2281	96.0427	86.2372	82.2102	67.8718	99.2913	97.8088	91.6047	95.0111	98.6965	94.8217	74.7845	82.072	68.6992	88.3055	93.3121	80.7514	88.7264			96.3101	93.1366	90.5885	-5.38615	95.51	63.6971	67.5817	73.1488	78.9635	86.6855	98.5799	98.9353	71.1193	77.391	88.3448	82.3586	74.4744	88.214	81.7746
0.103448	95.939	75.9919	92.9732	87.0482	67.672	44.9345	69.1429	95.2038	77.8908	87.7669	96.8656	96.5702	72.9574	81.5539	67.3787	98.4348	92.8855	83.8132	89.9813	96.6842	86.9572	52.8785	82.5111	52.0679	80.9521	85.8564	80.7974	81.2485			90.0877	83.3538	62.652	-26.1818	91.819	63.511	48.7473	44.0686	70.3296	42.6179	87.8018	96.9478	69.2827	67.2485	60.9153	71.7087	58.7631	72.4832	72.1204
0.137931	87.4413	59.3032	87.2539	74.7258	64.2045	32.4066	48.1926	88.9302	65.0186	73.4378	93.8343	88.941	58.9585	70.9023	51.6834	95.0667	84.9416	74.8621	82.1975	91.8072	87.2924	26.4073	49.7907	37.2989	72.795	79.9636	64.8477	70.0928			80.3618	66.7732	36.9428	-22.2487	51.0201	52.0568	36.1716	13.8283	49.7301	39.5096	57.6064	93.0951	45.0246	51.006	39.9575	58.8744	39.1143	54.6893	55.9454
0.172414	63.6136	45.0546	64.2117	60.0145	34.8907	18.6971	26.8745	75.0133	51.9401	58.5811	83.4786	77.1662	47.2036	55.184	38.7865	64.3309	71.2364	63.1941	73.0471	85.0669	72.1389	10.8113	29.3949	28.528	66.2394	61.7736	52.5705	54.7793			61.0224	42.6535	32.1776	-17.1857	53.3995	40.5228	36.3896	9.77799	50.0321	24.2063	58.4005	93.3865	27.4485	41.2889	28.2507	44.0369	30.0927	40.7563	41.7362
0.206897	50.7279	36.0353	54.1812	45.4216	31.0372	6.69184	4.3179	48.7361	44.1413	47.0742	76.4047	69.198	36.7157	46.4594	27.8145	54.6953	62.0352	51.4176	62.9819	84.6281	64.5297	7.36445	29.0844	22.5361	53.4904	51.9232	42.4265	44.8915			51.379	18.6265	3.22694	-9.49599	15.1292	34.6457	14.5285	-16.3482	34.6613	14.9645	46.8317	37.7659	17.5915	33.7537	21.6577	35.052	20.2986	27.4338	29.3896
0.241379	40.1382	25.8737	46.2417	33.6278	9.9517	1.24508	-23.5384	25.6556	32.7956	37.5562	67.0962	54.0736	28.5589	34.293	19.6724	27.0347	47.4029	41.1821	50.6573	66.3203	65.0312	-1.18495	12.851	17.8961	45.7002	38.9782	33.0367	32.524			44.5212	2.45016	-18.5514	-7.00327	-5.65011	26.7788	9.29115	-12.4789	26.7121	13.1042	36.9939	28.3623	12.0988	25.6508	18.1946	28.7505	9.90095	18.0735	24.3702
0.275862	14.2599	17.801	31.6539	24.2091	6.49548	-2.06659	-29.7023	19.8598	17.9701	25.6063	59.76	46.87	21.3735	28.5476	14.173	20.9701	38.8114	32.2093	42.2482	56.7699	52.745	-1.1879	-3.70397	12.116	39.9641	29.6294	25.6915	23.8176			36.7552	-8.01375	-14.7786	-6.65049	-13.2913	21.0376	9.34056	-12.4638	26.4058	9.65185	26.2255	21.6673	7.9798	19.5597	16.4129	24.335	7.31345	12.0255	18.4893
0.310345	6.60664	13.1372	18.6556	17.2009	5.86668	-3.22785	-20.2142	12.8244	13.6089	18.3978	51.851	32.2259	16.6631	22.2802	10.8069	13.6901	24.6049	24.2911	33.4015	56.4342	34.2841	-1.11209	-3.10888	8.06344	34.7157	23.767	21.0514	18.0284			34.1473	-12.8863	-15.0431	-3.27806	-12.1428	17.954	5.84326	-5.67213	21.2719	6.71281	21.8892	16.6355	7.83566	18.4291	12.9949	24.9548	7.16328	9.61154	11.2233
0.344828	5.69454	12.7871	18.0232	12.7634	5.54424	-3.81906	-14.9703	10.4823	11.4927	12.9563	41.8757	25.6514	13.7452	14.1561	8.65393	1.73682	17.1227	19.0891	26.5625	43.4442	34.4444	-0.0625165	-7.57585	6.75123	28.7068	15.9737	14.4211	13.913			27.0459	-18.2706	-11.9301	-1.8774	-10.2287	19.2429	2.5236	-4.56485	6.31595	6.05608	18.8604	12.2535	6.57325	15.4805	11.7452	22.0637	7.10552	7.18993	6.1006
0.37931	5.97066	12.7731	12.4249	10.0201	5.33269	-3.21476	-12.0296	11.4685	10.0119	9.59601	14.5301	22.484	10.6307	11.0154	7.66008	-0.712455	12.3444	14.9599	26.1174	16.4126	25.0465	1.63202	-11.0852	6.17364	14.6607	9.6888	8.35832	9.34335			17.5857	-15.4712	-10.3481	-2.89793	-10.4171	14.786	2.6691	-4.45164	6.81761	5.74894	17.029	10.5838	3.12991	15.4677	12.2017	20.9547	10.0049	7.29958	5.21373
0.413793	6.31447	9.97337	7.17134	10.1364	5.02055	-1.98724	-8.50317	8.39229	6.95564	7.32229	10.1039	17.9163	8.47066	8.41986	6.2361	-0.316602	11.6595	14.8326	17.1202	15.0182	19.9049	1.56438	-15.2823	5.6065	10.7686	7.90539	4.82201	7.24245			12.5219	-12.4777	-9.6832	-1.94032	-8.15739	14.4477	1.09903	-3.80819	2.29019	4.62597	15.0201	8.93872	3.34999	12.2294	10.6777	21.6015	2.98169	5.42976	2.54665
0.448276	5.73777	7.14114	7.33576	7.40518	5.01437	-1.85385	-10.377	9.13788	4.38345	5.57727	7.86335	11.4284	6.93496	6.85513	5.63377	-0.284234	8.53022	10.9632	13.697	10.4229	15.8556	2.57397	-16.229	5.28085	9.1938	7.84004	2.29188	5.49458			9.56887	-9.95454	-8.555	-1.01641	-8.45978	14.2321	0.305876	-5.80865	0.608293	3.65773	13.0818	9.05435	3.29436	12.9115	11.3803	17.9934	3.0741	6.63332	1.31562
0.482759	5.77812	7.25706	6.16209	1.61516	4.90415	-1.90118	-10.3461	5.9005	3.19155	4.54942	6.69742	7.10959	5.77752	6.07609	5.2603	-1.53443	6.93486	9.56166	13.7083	7.46392	11.082	2.30494	-15.359	4.84231	8.06769	6.80033	0.805436	4.17443			8.48043	-7.36655	-8.1183	-1.89425	-7.49382	14.2197	1.76019	-1.79397	1.96786	3.7825	12.6629	7.86115	0.54898	12.9143	11.4668	21.4673	4.84001	6.7858	1.1487
0.517241	4.83876	7.44926	5.27405	-0.734152	4.82962	-1.53303	-6.66498	6.98953	2.54657	3.79561	5.03171	5.29292	5.21584	5.54057	5.03384	-1.1102	6.70855	9.55093	11.6253	6.12125	7.68607	2.74005	-13.7932	4.87807	7.38728	6.47664	-0.0426404	3.74571			5.9331	-7.19408	-8.26623	2.0096	-5.75431	11.024	0.510875	-2.82237	-0.64837	4.53609	12.8655	7.91584	-2.10983	11.3262	8.60809	21.5377	4.56423	3.35728	-1.91531
[truncated: 12 more columns]

## Sheet: Fig. 3d
		SERCA1
		pCa	#1	#2	#3	#4	Ave	SD		Ave 100％	SD 100％
		7.8	0.7517	0.7962	1.2301	0.8758	0.91345	0.217252		6.57631	1.56409
		7.2	2.9546	3.3397	4.2719	3.6736	3.55995	0.558196		25.6296	4.01869
		6.9	6.3481	5.9491	7.6452	6.5438	6.62155	0.725917		47.6713	5.22619
		6.6	9.5104	10.2222	10.3019	11.2444	10.3197	0.711772		74.2961	5.12435
		6.3	13.4986	12.9713	12.3554	14.2685	13.2735	0.811363		95.5612	5.84134
		6	13.0061	14.0374	13.8035	15.4412	14.072	1.01393		101.311	7.29969
		5.7	13.0492	12.0753	13.052	13.2828	12.8648	0.537612		92.6193	3.8705
						0
		SERCA1 + MCARE
		pCa	#1	#2	#3	#4	Ave	SD		Ave 100％	SD 100％
		7.8	0.9171	0.7219	1.4524	1.1131	1.05113	0.311563		7.56749	2.24307
		7.2	3.1692	3.1728	4.0097	3.9873	3.58475	0.477847		25.8081	3.44022
		6.9	6.7952	6.5156	7.7485	7.408	7.11683	0.562349		51.237	4.04859
		6.6	10.2497	9.8852	11.0723	10.6502	10.4643	0.51174		75.3373	3.68423
		6.3	13.5111	13.3316	14.205	13.9955	13.7608	0.407824		99.0698	2.9361
		6	13.6101	13.563	14.3869	14.5283	14.0221	0.506568		100.951	3.647
		5.7	12.2166	11.8962	13.5167	13.3544	12.746	0.809641		91.7637	5.82895
		SERCA1 + MRLN
		pCa	#1	#2	#3	#4	Ave	SD		Ave 100％	SD 100％
		7.8	0.5233	0.6379	0.0192	0.7881	0.492125	0.333407		3.54302	2.40034
		7.2	2.253	2.5165	1.2521	2.64824	2.16746	0.631976		15.6045	4.54986
		6.9	3.8976	4.1042	5.699	4.5075	4.55208	0.805472		32.7723	5.79893
		6.6	7.1182	7.8019	8.0381	7.2896	7.56195	0.430265		54.4417	3.09766
		6.3	10.5537	10.589	11.808	11.614	11.1412	0.662883		80.21	4.77238
		6	13.4	13.1334	13.081	13.4802	13.2736	0.196139		95.5626	1.41209
		5.7	12.0397	12.5638	11.9335	12.0813	12.1546	0.279824		87.5059	2.01457
		SERCA1 + MCARE + MRLN
		pCa	#1	#2	#3	#4	Ave	SD		Ave 100％	SD 100％
		7.8	0.8086	0.4246	1.2803	0.9433	0.8642	0.3539		6.22174	2.54788
		7.2	1.6533	2.288	3.9156	3.9297	2.94665	1.15641		21.2142	8.32546
		6.9	6.2478	6.2612	7.7423	6.625	6.71908	0.704175		48.3735	5.06966
		6.6	8.7672	9.339	10.1922	11.7523	10.0127	1.29918		72.0855	9.35331
		6.3	12.8453	12.4443	14.0563	14.7472	13.5233	1.06551		97.3598	7.67107
		6	12.9285	12.0274	14.079	14.6724	13.4268	1.18089		96.6654	8.50173
		5.7	12.6363	11.714	12.9734	13.7538	12.7694	0.845033		91.9321	6.08375

## Sheet: Fig. 4b
		WT	KO
	1	0.285714	0.333333
	2	0.307692	0.421053
	3	0.2	0.391304
	4	0.388889	0.388889
	5	0.4375	0.333333
	6	0.526316	0.277778
	7	0.416667	0.44
	8	0.304348	0.625
	9	0.25	0.238095
	Ave	0.346347	0.383198
	SD	0.10313	0.112008
	T-TEST		0.478263

## Sheet: Fig. 4c
			WT																																					KO
		#	1	2	3	4	5	6	7	8	9	10	11	12	13	14	15	16	17	18	19	20	21	22	23	24	25	26	27	28	29								#	1	2	3	4	5	6	7	8	9	10
		f0	9.29653	11.6326	16.7359	8.39473	13.2629	11.9211	19.1849	17.1048	15.315	23.2548	18.0881	19.9747	14.9573	19.5148	15.6065	16.8181	17.8736	13.4073	12.8551	13.0271	12.0959	18.2568	14.8969	16.6268	17.1331	11.3483	11.5583	13.8002	15.8871								f0	15.3613	14.7163	17.2423	12.5011	18.551	16.3438	13.4347	19.6851	15.6097	20.4185
		Time	df/f0	df/f0	df/f0	df/f0	df/f0	df/f0	df/f0	df/f0	df/f0	df/f0	df/f0	df/f0	df/f0	df/f0	df/f0	df/f0	df/f0	df/f0	df/f0	df/f0	df/f0	df/f0	df/f0	df/f0	df/f0	df/f0	df/f0	df/f0	df/f0		ave						Time	df/f0	df/f0	df/f0	df/f0	df/f0	df/f0	df/f0	df/f0	df/f0	df/f0
		0	0.00585881	0.00115194	0.000366478	0.00110387	-0.00142754	0.000833259	0.00151508	-0.000339086	-0.00117532	0.000352615	-0.000390681	0.00166544	0.00172046	0.00165003	0.000862886	0.00273119	0.00153299	0.00049724	-0.00545567	-0.00331104	-0.00271718	0.00165418	0.00222418	0.00277865	-0.000295724	0.00279632	-0.00201299	-0.00110143	5.8748e-05		0.000452679						1	0.00245639	0.00337948	0.00375046	0.00350902	-0.00059296	0.00123594	0.00158793	0.00218101	0.000726046	0.000463631
		0.0666667	0.00413774	0.00416072	-0.000171289	-0.0013977	-0.00120134	0.000665489	0.000889587	0.000830176	-0.000848841	-0.000550424	-0.000224826	0.00121487	0.0011856	0.00129133	-0.000610855	0.00314741	0.00433041	0.000348068	-0.00257744	-0.00331104	-0.0020558	0.00105166	0.00208992	0.00163591	0.00104671	0.0022676	-0.000369144	-0.00073912	-0.000633639		0.000537991						2	0.00108932	0.00134092	0.00241653	0.00182917	0.00150935	0.000134608	0.00181123	0.00324781	0.00213543	0.00110031
		0.133333	0.00284694	0.00140983	0.00120301	-0.00187419	-0.000899751	0.000665489	0.000368345	0.000830176	-0.000848841	-0.000550424	-0.000224826	0.000914489	0.00272331	0.00154754	0.00220848	0.00195821	0.00226032	0.0012431	0.00846873	0.00866397	-0.00279985	0.0032974	0.00121726	0.00211706	0.00116344	-0.000111618	-0.0025321	-0.000956508	-0.00120014		0.00114168						3	0.000763826	-0.00124126	0.00259052	-0.00137054	0	0.00074646	0.00017368	0.00309541	0.00296825	0.00374496
		0.2	0.00209397	-0.00392002	-0.000171289	-0.000921213	-0.000975149	0.00142045	-0.000882637	0.000537861	-0.000979432	0.00116965	5.15994e-05	0.000914489	0.00272331	0.00103511	0.00233663	0.00130415	0.000414018	-2.4862e-05	0.0114247	0.0123486	-0.00106372	0.000339599	0.000680233	0.00247793	0.00122181	0.000681455	-0.00132084	0.00237678	-4.19629e-06		0.00121686						4	0.00265169	0.00032164	0.000444642	-0.00129055	-0.000431244	0.00117476	0.000471417	0.00207941	0.00143074	0.00330419
		0.266667	0.00123343	-0.00366212	0.00251755	0.000508255	-0.000598158	-0.000173363	0.00146295	0.000947103	-6.52955e-05	-0.000894439	0.00027274	0.00106468	0.00198789	-0.000348453	0.00111919	0.00172037	0.00125325	-0.000472378	0.00473481	0.00536317	-0.000981051	0.00264011	8.95043e-06	0.00133519	0.000404676	0.00015274	-0.00132084	0.00237678	-4.19629e-06		0.000778742						5	0.00187051	0.00317562	0.0011406	-9.06584e-05	-0.00134764	0.0014195	0.000545852	0.00294301	0.00123855	0.00222674
		0.333333	-0.00188601	-0.000653336	0.00150176	0.000270011	-0.000975149	0.00183988	0.00115021	-0.000806791	0.00261182	-0.0021845	0.00198658	0.000263666	0.000985028	-0.000912128	-0.00163607	0.000352795	-0.00104064	-0.000770722	0.00201217	0.0019856	0.000259042	-0.000427238	0.000210335	0.00205692	0.00110508	0.00015274	-0.000974771	-0.00269561	-0.000381862		0.0001172						6	0.00245639	0.000457544	0.00195256	-0.0018505	-0.000215622	0.000562905	0.000843589	-0.000511386	0.00130261	0.00144313
		0.4	-0.00360708	-0.00263054	-0.000410296	0.0007465	-0.00120134	0.000497718	0.000524717	-0.00104064	0.00222005	-0.00153947	0.000106884	-0.000387156	0.00205474	-0.000143481	-0.000739007	-0.000301263	-0.000872796	-0.00188951	0.000845317	0.000910919	-0.00122907	-0.0011393	-0.00140074	0.00115476	0.000112842	-0.00266707	-0.000974771	-0.00269561	-0.000381862		-0.000554364						7	0.000308134	-0.000221977	0.0011986	-0.00353035	-0.000269527	0.00105239	0.00069472	-0.000358986	8.54172e-05	-0.000319971
		0.466667	-0.00231628	0.0014958	-0.000410296	3.17659e-05	-0.00014577	-0.00193495	-0.000569892	0.000420934	0.00130591	-0.000163407	-0.00127524	-0.000587409	-0.000485829	-0.00029721	0.00182402	-6.34239e-05	0.000693761	-0.0019641	-0.000165952	-0.000317286	-0.00122907	-0.000482012	0.00302972	0.000914187	-6.22578e-05	-0.000816571	0.000149965	-0.000811582	0.00163236		-8.96593e-05						8	-0.000733446	0.0006614	0.000560636	-0.000330637	-0.000431244	-0.000905542	0.000918023	-0.00269578	0.000469794	0.00212878
		0.533333	-0.00263898	-0.00245861	7.96692e-06	0.000865622	0.000155823	-0.000844443	-0.00030927	0.00164866	0.000195886	-0.00106645	-0.000667106	0.000513983	-0.00182297	-0.000758399	-0.00266128	-0.00160938	0.00416256	-0.00062155	-0.000632691	-0.00116168	0.000176369	-0.00124885	0.000210335	-0.000950273	0.000229576	-0.000728452	0.00084211	-0.00284054	0.000751135		-0.000457272						9	-0.00112404	-0.000357881	0.000734626	0.00134921	-5.39054e-05	0.00129713	0.00106689	0.000657012	-0.00113178	-0.000222021
		0.6	-0.00145574	0.000722109	0.00114325	-0.000563846	0.000231221	-0.00201884	-0.000152898	0.000947103	0.000195886	0.00164267	-0.000169541	-0.000737598	-0.0002184	-0.000245967	-0.00105939	-0.00137154	0.00147704	0.00318234	-0.000165952	-0.000931389	0.00224319	0.000284825	-0.00388449	-0.000709698	-0.000821024	-0.000992809	0.00188033	-0.000666657	0.00138058		-2.88008e-05						10	-0.0032723	-0.00130921	-0.00141126	0.0015092	-0.000269527	0.00129713	0.00106689	0.000657012	0.000341669	-0.00149537
		0.666667	-0.000272503	0.00166773	-0.000768808	0.0007465	-0.00150294	-0.000508903	-0.000778389	-0.000105234	-0.000130591	0.000954642	0.00204186	-0.000437219	-0.00148869	-0.000963371	-0.000931234	-0.00190668	-8.95175e-05	0.00146686	-0.00335534	-0.00354133	0.00116844	-0.00250865	-0.000863716	-0.000769841	-0.00292222	-0.00434134	0.00196685	-0.0034927	0.00188413		-0.000682145						11	-0.00535546	-0.00239644	-0.000889284	-0.000250644	-5.39054e-05	-0.00188451	-0.00161274	-0.00269578	-0.0012599	-0.00178922
		0.733333	-0.000810338	0.00235545	-0.000768808	-0.000325601	0.000532813	0.000665489	-0.00030927	-0.00139142	-0.00208945	0.0022877	0.00049388	-0.00108804	-0.00142183	0.000625167	-0.00118754	-0.0020256	-0.00243935	-0.00129282	-0.00397766	-0.00438572	0.00364863	-0.00059156	-0.000997973	-0.00215315	-0.000470824	-0.00407698	-0.00123433	-0.00610136	-0.00113719		-0.00102302						12	-0.00457428	-0.00307596	-0.00349914	0.00206915	0.000916393	-0.000905542	-0.00146387	-0.00137498	-0.00138803	-0.000956647
		0.8	-0.000810338	0.00235545	-0.000410296	0.00110387	0.00302095	0.000162178	-0.00030927	-0.00203452	-0.000848841	0.00159967	-5.89707e-05	-0.000787662	-0.00309326	-0.000758399	-0.00118754	-0.000836402	-0.00132038	0.00012431	-0.00312197	-0.00308075	0.00182983	0.000503922	-0.000595203	-0.00353646	-0.000821024	0.00517553	0.00239944	-0.00617382	-0.000822472		-0.000425256						13	-0.000473051	-0.000425833	-0.00309316	-0.00177051	0.000700771	-0.00219043	-0.00131501	-0.00284818	-0.00222085	-0.00276873
		0.866667	-0.00274654	-0.00151299	-0.00130658	-0.000444723	0.0012114	-0.00101221	-0.00202937	0.00071325	0.000130591	0.00022361	-0.00116467	-0.000537346	-0.00168926	-0.000194724	0.00195217	-0.000420183	-0.00540462	0.0017652	-0.00389987	-0.00430896	0.00166448	-0.00201569	-0.000997973	-0.00311545	-0.000120624	0.00209136	0.00265899	0.0134636	-0.000255973		-0.000251832						14	0.00108932	0.0006614	-0.00297717	-0.00153053	0.000269527	-0.00243517	-0.00354803	-0.00244178	-0.00202866	-0.00369925
		0.933333	0.000372899	-0.000481406	-0.00232236	0.000150888	0.00377493	-0.000257248	-0.000569892	-0.00115757	0.000326477	-0.00128146	-0.000777677	-0.00198918	-0.00316011	-0.00152705	-0.000290477	-0.00267966	-0.00495703	-0.00159117	-0.00413324	-0.00492306	0.00108577	-0.0013584	-0.000930845	-0.00323574	0.000229576	0.000417097	0.00084211	0.0100578	-0.000885416		-0.000732807						15	0.00284699	-0.000969449	-0.00291917	0.00174917	0.000269527	-0.000599616	-0.00124057	-0.00193378	-0.00266929	-0.00316053
		1	-0.00543572	-0.00168492	-0.00291988	0.000984744	0.00151299	-0.000257248	3.47495e-06	0.000596324	-0.0013712	0.000352615	-0.00121996	-0.00173886	-0.00195669	-0.00152705	-0.000226401	-0.00416615	-0.00557246	0.00169062	-0.0052223	-0.0054604	-7.16498e-05	-0.0013584	-0.000930845	-0.00353646	-0.000120624	-2.34984e-05	-0.000369144	0.00607238	0.000877024		-0.00114068						16	0.00258659	-0.00280415	-0.00384712	0.0015092	0.00350385	-0.00121147	-0.00287813	-0.00254338	-0.00266929	-0.0026218
		1.06667	-0.00199357	-0.00168492	-0.00178459	-0.000325601	0.000909804	-0.00143164	-0.00124751	0.00071325	0.000391773	-0.00261451	-0.00221509	-0.000787662	-0.00175611	-0.00183451	-0.000931234	-0.00226344	-0.00400591	0.00243648	-0.00436661	-0.00523011	0.000672406	-0.00124885	0.000747361	-0.00389732	-0.00134632	-0.00090469	0.000409519	0.0031014	-0.00340319		-0.00123763						17	0.00258659	-0.00280415	-0.00384712	0.0015092	0.00350385	-0.000599616	-0.00265482	-0.00254338	-0.00260522	-0.00247488
		1.13333	-0.00339195	-0.00168492	-0.00172484	-0.000563846	0.000985202	-0.00394819	-0.00103901	0.00112249	0.00228534	-0.00110945	-0.000943532	-0.00138842	-0.00249154	-0.00250067	-0.00272535	-0.00440399	-0.00316668	4.9724e-05	-0.00304418	-0.00407867	-0.000236996	-0.000974979	-0.000930845	-0.00389732	0.000229576	-0.000287856	-2.30715e-05	-0.000884045	-0.0044103		-0.00155787						18	-0.000212656	-0.00253235	-0.00361513	-0.000970579	0.000808582	-0.000721986	-0.00191048	-0.00564218	-0.00427086	-0.00477671
		1.2	-0.00339195	-0.00211475	-0.000410296	0.000270011	0.00181458	-0.000508903	-0.00161238	-0.000339086	-0.00176298	-0.00278652	-0.00149638	-0.000637472	-0.00235783	-0.00285937	-0.00310981	-0.00398778	-0.00126443	0.00467406	-0.00281081	-0.00262017	0.000176369	-0.00119408	0.000545976	-0.00407775	-0.00181326	-0.00196212	0.00144774	-0.0034927	-0.00365496		-0.00142542						19	0.000698727	-0.00253235	-0.00175924	-0.00465025	0.00291089	-0.000966727	-0.00354803	-0.00564218	-0.00427086	-0.00477671
		1.26667	-0.00339195	-0.00168492	-0.00136633	0.000270011	0.00181458	-0.00201884	-0.00161238	0.00100557	0.00104473	-0.00179748	-0.000390681	-0.0035912	-0.00336069	-0.00378175	-0.000482704	-0.0029175	-0.0026072	0.00564368	-0.00281081	-0.00300399	-7.16498e-05	-0.00250865	-0.00173638	-0.00425819	-3.89111e-06	-0.00328391	-0.00149388	-0.0034927	-0.00535446		-0.00162909						20	0.000698727	-0.00253235	-0.00257119	-0.00505021	0.0019945	1.22371e-05	-0.00339917	-0.00330538	-0.00484742	-0.00649084
		1.33333	-0.00392978	-0.00211475	-0.00250161	0.00158036	0.00181458	-0.00159941	-0.00307185	-0.00256068	-0.00319948	-0.00338855	-0.00138581	-0.00284025	-0.00356126	-0.00475537	-0.00336611	-0.00458237	-0.00266315	0.00295858	-0.00397766	-0.00392514	0.000424387	-0.00212524	-0.00234054	-0.00485962	-0.00210509	-0.000992809	0.00404328	-0.00305793	-0.00321435		-0.00211371						21	0.000112838	-0.00219259	-0.00257119	-0.00505021	0.0019945	-0.00225162	-0.00377134	-0.00599778	-0.00484742	-0.00649084
		1.4	-0.00887786	-0.00452178	-0.00244186	0.00110387	0.00309635	0.000246063	-0.001873	-0.000689865	-0.00313418	-0.0046786	-0.000667106	-0.000937851	-0.0034944	-0.00403796	-0.00458355	-0.00297696	-0.00305478	0.00624037	-0.00242186	-0.00308075	-0.00230382	-0.00163227	-0.00119936	-0.0035966	-0.00356426	0.00323691	0.00170729	-0.00668106	-0.0038438		-0.00202285						22	0.000112838	-0.00219259	-0.00228121	-0.0040903	0.00571398	-0.00182332	-0.00481342	-0.00691218	-0.00427086	-0.00502158
		1.46667	-0.00651139	-0.00606915	-0.00411491	0.000508255	0.00219157	-0.00151552	-0.0033846	-0.00150835	-0.00398302	-0.0046786	-5.89707e-05	-0.00294038	-0.00456411	-0.00403796	-0.00458355	-0.00297696	-0.00473324	0.00489782	-0.0028886	-0.00407867	-0.000981051	-0.00316594	-0.00227341	-0.00630308	-0.00169652	0.00402998	0.00387025	-0.00726076	-0.0059839		-0.00257913						23	0.000112838	-0.00355163	-0.0041371	-0.00505021	0.00474368	-0.00133384	-0.00414351	-0.00752178	-0.00555212	-0.00825394
		1.53333	-0.0109216	-0.0071867	-0.00483194	0.000984744	0.00196538	-0.00461927	-0.00249849	-0.000806791	-0.00444009	-0.00317354	-0.000335396	-0.00304051	-0.00376183	-0.00419169	-0.00503208	-0.00464183	-0.00361427	0.00295858	-0.00312197	-0.00346456	-0.00213847	-0.00163227	-0.00072946	-0.00618279	-0.00105449	0.00244384	0.00326462	-0.00204345	-0.00566918		-0.00267295						24	0.00134972	-0.0026003	-0.00338315	-0.00569015	0.00382729	0.00325506	-0.00622767	-0.0111794	-0.00446305	-0.00791111
		1.6	-0.00500545	-0.0069288	-0.00530995	-8.73564e-05	0.00271936	-0.00117998	-0.00171662	-0.000514475	-0.00457068	-0.00476461	-0.0014411	-0.00309057	-0.00436354	-0.00419169	-0.00503208	-0.00464183	-0.00400591	0.00116851	-0.00343313	-0.00331104	-0.00230382	-0.0030564	-0.00475715	-0.00546106	-0.00420629	0.00129829	0.00681186	-0.00457964	-0.00245902		-0.00270394						25	4.77391e-05	-0.00158102	-0.00141126	-0.0040103	0.00566007	0.00362217	-0.00406908	-0.0114334	-0.00619274	-0.0105558
		1.66667	-0.00790976	-0.00675687	-0.00638549	0.000627377	-0.000824353	0.000497718	-0.0016645	-0.00273607	-0.00313418	-0.00644168	-0.000667106	-0.00258994	-0.00610183	-0.00347429	-0.00554469	-0.00529589	-0.00557246	0.0066133	-0.00382208	-0.00423219	-0.0020558	-0.00267298	-0.00307895	-0.00570164	-0.00379772	6.46207e-05	0.00110166	-0.00501442	-0.00743162		-0.00324144						26	-0.0032072	-0.00144511	-0.00297717	-0.00481023	0.00625303	0.00258202	-0.00555776	-0.0103666	-0.0024771	-0.00707854
		1.73333	-0.0113519	-0.00606915	-0.00507095	0.0018186	0.00407652	-0.00453539	-0.00161238	-0.00121603	-0.00555011	-0.00661369	-0.00199395	-0.000537346	-0.00503211	-0.00347429	-0.00355834	-0.00440399	-0.00629979	0.00773209	-0.00382208	-0.00446248	-0.00164243	-0.00322072	-0.00482428	-0.00630308	-0.00216346	-0.000111618	0.00118818	-0.0060289	-0.00447324		-0.00308815						27	-0.00223072	-0.00491067	-0.00274518	-0.00217047	0.00700771	0.000930016	-0.00354803	-0.0106714	-0.0024771	-0.00707854
		1.8	-0.00984596	-0.00839021	0.83283	0.00110387	0.00483051	-0.00159941	-0.00249849	-0.00156681	-0.00182827	-0.00712971	-5.89707e-05	-0.000587409	-0.00469783	0.0218398	0.0362327	0.00380147	-0.00629979	0.00773209	-0.00382208	-0.00446248	-0.00288253	-0.00245388	-0.00247479	-0.00822768	-0.00128796	-0.000375975	0.00447587	-0.00784047	-0.00459913		0.0286178						28	-0.00203542	-0.00423115	-0.00384712	-0.00281041	0.00706161	-0.00041606	-0.00354803	-0.0121446	-0.00330991	-0.00859677
		1.86667	0.241646	0.121245	0.83283	0.112483	0.178246	0.929525	0.159347	0.0944296	0.0812276	0.219963	0.172486	-0.00188905	-0.0044304	0.0218398	0.0362327	0.00380147	0.137208	0.0688926	0.0925597	0.102391	0.139728	0.0180316	0.00396951	0.12475	0.120173	0.0403351	0.0637408	0.0353473	0.0466375		0.144578						29	0.610414	0.458658	0.437102	0.349558	0.262358	0.819406	0.275208	0.60223	0.0795234	0.0825459
		1.93333	0.422143	0.233258	0.892044	0.344057	0.659512	1.0223	0.778687	0.406038	0.249494	0.630115	0.491646	0.218539	0.392634	0.572396	0.64335	0.293252	0.596545	0.346204	0.404264	0.4522	0.421147	0.753374	0.480311	0.627974	0.60269	0.203267	0.578783	0.427008	0.481079		0.504287						30	1.20014	0.775858	0.759449	0.683047	0.474098	0.988399	0.742507	0.7432	0.512012	0.419103
		2	0.341468	0.198786	0.679387	0.272822	0.464382	0.676696	0.636336	0.337636	0.212798	0.479566	0.399542	0.194559	0.351985	0.47693	0.525899	0.260609	0.476311	0.300259	0.305704	0.343504	0.358646	0.539317	0.359481	0.520677	0.60269	0.203267	0.453332	0.355777	0.37785		0.403663						31	0.889037	0.498206	0.554604	0.535461	0.356854	0.578764	0.602719	0.478684	0.397788	0.30837
		2.06667	0.282736	0.172739	0.52445	0.225769	0.347515	0.485438	0.537561	0.293964	0.189096	0.384918	0.335134	0.173232	0.31147	0.411595	0.446702	0.236111	0.383829	0.268187	0.246195	0.277641	0.313589	0.42106	0.291211	0.448204	0.464069	0.171016	0.383166	0.308532	0.310941		0.332623						32	0.654291	0.342528	0.416456	0.426431	0.280039	0.377709	0.497916	0.33045	0.323859	0.23863
		2.13333	0.238741	0.148754	0.417734	0.19027	0.268799	0.371186	0.457289	0.259062	0.170617	0.319814	0.284438	0.156411	0.279378	0.360762	0.388073	0.215835	0.315851	0.240291	0.206677	0.233426	0.274485	0.334736	0.239657	0.388541	0.381247	0.146959	0.332293	0.268387	0.261089		0.281062						33	0.489005	0.247599	0.323835	0.344598	0.227912	0.26317	0.414847	0.237791	0.268509	0.191124
		2.2	0.197973	0.132163	0.33922	0.162991	0.212251	0.293508	0.392395	0.227726	0.152987	0.26963	0.245904	0.142744	0.248089	0.318538	0.336812	0.196511	0.258448	0.218139	0.171205	0.194737	0.248691	0.272676	0.205891	0.342952	0.325157	0.125723	0.287304	0.241141	0.22521		0.240921						34	0.367791	0.188073	0.254123	0.282364	0.186782	0.195132	0.349866	0.175053	0.225459	0.15738
		2.26667	0.172695	0.11583	0.279288	0.138452	0.174024	0.236215	0.339437	0.204691	0.137382	0.228134	0.212733	0.142744	0.248089	0.282001	0.297277	0.180159	0.216375	0.196062	0.146857	0.166949	0.219342	0.224037	0.175281	0.302055	0.279047	0.107746	0.252956	0.214113	0.191409		0.209703						35	0.285766	0.146486	0.202331	0.234928	0.155248	0.149671	0.29538	0.13482	0.191441	0.129562
		2.33333	0.152257	0.103107	0.232981	0.121537	0.146051	0.236215	0.295756	0.182358	0.125824	0.195968	0.184648	0.131229	0.224956	0.252844	0.2621	0.167792	0.181016	0.179877	0.124298	0.141924	0.198178	0.184381	0.147624	0.268374	0.242101	0.094264	0.252956	0.214113	0.191409		0.187453						36	0.223727	0.116044	0.167069	0.196851	0.132607	0.118712	0.253995	0.104441	0.165496	0.110413
		2.4	0.126872	0.0917594	0.198504	0.104264	0.11838	0.192091	0.258018	0.182358	0.125824	0.195968	0.184648	0.119464	0.203629	0.224763	0.230254	0.15257	0.151587	0.163841	0.107029	0.121659	0.180817	0.156281	0.130305	0.241249	0.211108	0.0849234	0.200353	0.173534	0.144138		0.164696						37	0.176661	0.0908337	0.133779	0.167494	0.112231	0.0929527	0.21715	0.0803621	0.144932	0.0911166
		2.46667	0.111274	0.0817014	0.167791	0.0903265	0.100435	0.161389	0.224711	0.165053	0.115051	0.167372	0.16176	0.112305	0.186714	0.204163	0.207892	0.143711	0.133236	0.146686	0.0912372	0.104771	0.164778	0.132729	0.114261	0.215447	0.18747	0.0761996	0.200353	0.173534	0.144138		0.14781						38	0.143851	0.074865	0.111914	0.141736	0.0978384	0.0738017	0.186557	0.0635473	0.124175	0.0771587
		2.53333	0.096968	0.0746523	0.143771	0.0792481	0.0841493	0.135888	0.198232	0.142603	0.103689	0.144409	0.142466	0.103895	0.167927	0.18341	0.184888	0.131283	0.115556	0.140197	0.0819024	0.0925658	0.150062	0.11175	0.0998286	0.192232	0.167975	0.0667708	0.160555	0.139476	0.111533		0.129237						39	0.117811	0.0614105	0.0931815	0.123258	0.0857636	0.061014	0.162589	0.0475453	0.108352	0.0644251
		2.6	0.0825541	0.0656259	0.121842	0.0705522	0.0744984	0.113575	0.174411	0.132138	0.0974861	0.124069	0.12671	0.0935315	0.151748	0.165731	0.16605	0.123851	0.0982119	0.128263	0.0710118	0.0808211	0.150062	0.0964134	0.0890881	0.173106	0.150932	0.0593688	0.142991	0.128752	0.0990072		0.1156						40	0.0962638	0.0487714	0.0795523	0.1079	0.0733653	0.0487769	0.139664	0.0366742	0.0938094	0.0540424
		2.66667	0.074379	0.0602101	0.10547	0.0605459	0.0635656	0.0958751	0.155907	0.119218	0.0891283	0.110824	0.113054	0.0880746	0.139312	0.149743	0.148622	0.11404	0.0842248	0.112078	0.0605102	0.0697672	0.136587	0.0964134	0.0770721	0.159995	0.133189	0.0507332	0.142991	0.128752	0.0990072		0.104803						41	0.0828534	0.0401415	0.066967	0.092381	0.0659803	0.0487769	0.139664	0.0366742	0.0825984	0.0476267
		2.73333	0.0630844	0.0522153	0.0915479	0.0578061	0.056252	0.0814469	0.136308	0.107818	0.0809011	0.0955158	0.1015	0.0822673	0.129819	0.134933	0.132474	0.104883	0.0737065	0.106409	0.0537425	0.0615536	0.1141	0.0803646	0.0670029	0.144237	0.120698	0.0437717	0.127851	0.111868	0.0862924		0.0931162						42	0.0693129	0.0327348	0.0556576	0.0795821	0.0596733	0.0374576	0.108029	0.0222978	0.0736937	0.0386642
		2.8	0.0584591	0.0472293	0.0800158	0.0498249	0.0463749	0.0691157	0.121297	0.0966512	0.0738492	0.0816262	0.0888947	0.0761595	0.116982	0.121764	0.118698	0.0967967	0.0610062	0.0962657	0.0584099	0.0670805	0.103352	0.0683143	0.0609614	0.129682	0.109083	0.0418331	0.117296	0.104912	0.0751513		0.0840374						43	0.0579206	0.0297449	0.0462621	0.069423	0.0505094	0.0374576	0.108029	0.0222978	0.0633155	0.0308282
		2.86667	0.0496386	0.0438767	0.0686629	0.0439879	0.0371763	0.0585462	0.108578	0.0886418	0.0650996	0.0722087	0.0810442	0.0700018	0.105683	0.110747	0.107421	0.0921588	0.0561387	0.0907464	0.0567763	0.0649311	0.0961596	0.0592218	0.0557254	0.118977	0.0976435	0.0350479	0.107692	0.0975928	0.0668426		0.0761023						44	0.0508248	0.0223381	0.0376206	0.0578241	0.0453345	0.0304213	0.0958218	0.0162526	0.0565889	0.0269592
		2.93333	0.0413559	0.0345065	0.0608952	0.0414863	0.0359699	0.0509966	0.0978407	0.0808662	0.063859	0.0653715	0.072862	0.0668978	0.0985296	0.100652	0.0966561	0.0858561	0.0488094	0.0811248	0.0453412	0.0524956	0.0961596	0.0502936	0.0474686	0.109053	0.0877212	0.0341667	0.0971368	0.0891147	0.0579675		0.0686708						45	0.0421667	0.0185328	0.0313569	0.0503048	0.0391893	0.0240581	0.082498	0.0078706	0.0478763	0.0202496
		3	0.0365154	0.0310679	0.0512154	0.0367214	0.0307675	0.0442857	0.0869988	0.074026	0.0578518	0.0564271	0.0665043	0.0593383	0.0898382	0.0923504	0.0874292	0.0799101	0.0422635	0.076575	0.0389624	0.0449728	0.0895457	0.0437207	0.0419641	0.0996704	0.0794331	0.0337261	0.0876198	0.0766511	0.0553868		0.0617841						46	0.0372192	0.0162904	0.0261952	0.0461451	0.035901	0.0216106	0.0733426	0.00502581	0.0429435	0.0141767
		3.06667	0.0303841	0.0305521	0.0442841	0.0330286	0.0268468	0.0369039	0.0796493	0.0694074	0.052824	0.0490307	0.0579904	0.0556336	0.0816816	0.0834854	0.0780741	0.0727749	0.0321368	0.072249	0.0328948	0.0378339	0.0811958	0.0366001	0.036661	0.0916713	0.0736548	0.0307301	0.0802658	0.0712164	0.0477076		0.0554265						47	0.0288865	0.0113299	0.0213815	0.0392658	0.0332597	0.0197751	0.0656759	-0.000612986	0.0369216	0.0120707
		3.13333	0.0303841	0.0305521	0.0380699	0.0268343	0.0219459	0.0320385	0.0695893	0.062158	0.0465557	0.0417634	0.0527383	0.0507274	0.076801	0.0766188	0.0701928	0.0691479	0.0287239	0.0683705	0.0290831	0.0335351	0.0776408	0.0324372	0.0335059	0.0830106	0.0658337	0.0271172	0.0707488	0.0633179	0.0395248		0.0499644						48	0.0243947	0.00657323	0.0168577	0.0380659	0.0288394	0.0137789	0.0572648	-0.00442298	0.0337184	0.0102587
		3.2	0.0283403	0.0253082	0.0335885	0.0268343	0.0219459	0.0307802	0.0695893	0.0567209	0.0461639	0.0352271	0.047652	0.0467224	0.0691124	0.069496	0.0642338	0.0634992	0.0236886	0.0607628	0.0241045	0.0278547	0.0691255	0.0243854	0.0288741	0.0749513	0.0601138	0.0235924	0.0648656	0.060202	0.0350558		0.0452687						49	0.0221162	0.004059	0.0143059	0.0335863	0.0286777	0.0117598	0.0495236	-0.00503258	0.0277606	0.0082017
		3.26667	0.0248982	0.0234169	0.0310192	0.0224268	0.017422	0.0245727	0.0545776	0.0521608	0.0410056	0.0304539	0.0409073	0.0434682	0.0644993	0.063398	0.055071	0.0601694	0.0191008	0.0542738	0.0221598	0.0255518	0.0643305	0.022797	0.0288741	0.0688768	0.0546273	0.0220944	0.0614048	0.0531731	0.0319715		0.0406449						50	0.0189264	0.00433081	0.0102461	0.0281468	0.0229637	0.0107197	0.0435689	-0.00711538	0.023084	0.00369599
		3.33333	0.0248982	0.0240187	0.0265976	0.0192105	0.0158386	0.0217207	0.0545776	0.0484776	0.0392426	0.0282608	0.0389723	0.0420164	0.0584153	0.0575051	0.0511623	0.0555316	0.0160796	0.0548705	0.0210707	0.0243236	0.0599489	0.022797	0.0265246	0.0632834	0.0500747	0.0187459	0.0545699	0.0487529	0.029202		0.0378169						51	0.0189264	0.00433081	0.00711427	0.0221473	0.0197833	0.00833344	0.0395494	-0.0116366	0.022059	0.00227571
		3.4	0.0236074	0.0198924	0.0230125	0.0182575	0.0150846	0.0195396	0.0491566	0.0456714	0.0336272	0.0238746	0.0681075	0.0368098	0.0552062	0.052227	0.0459081	0.0513099	0.0157439	0.048829	0.0181925	0.020946	0.0560632	0.0189628	0.0228997	0.0576299	0.0442964	0.0160142	0.048081	0.0421588	0.025803		0.035066						52	0.0124816	-0.00185282	0.00676629	0.0187876	0.0221012	0.00753803	0.0332225	-0.0123986	0.0171261	2.28551e-05
		3.46667	0.0194123	0.0131871	0.0179933	0.0182575	0.0150846	0.0161842	0.0447261	0.0392989	0.0336272	0.0218966	0.0890606	0.0334055	0.0497239	0.0479738	0.0410384	0.0485153	0.0109883	0.0454726	0.0155476	0.0177987	0.0521776	0.0142522	0.0175294	0.0576299	0.0385765	0.0123132	0.0451394	0.0376661	0.0218375		0.0322867						53	0.0128722	-0.00382343	0.00328648	0.014868	0.017681	0.00576365	0.028161	-0.014329	0.0171261	2.28551e-05
		3.53333	0.0115599	0.0165397	0.0139899	0.0163515	0.015537	0.0126611	0.0390445	0.0352065	0.0294483	0.0187574	0.0697108	0.0320538	0.0461805	0.0427983	0.0366171	0.0423315	0.00679214	0.0391328	0.0125138	0.0147282	0.0471346	0.00981552	0.0175294	0.0536604	0.0348994	0.0148686	0.0402944	0.0328111	0.017872		0.0283048						54	0.0128722	-0.00382343	0.00328648	0.014868	0.017681	0.0039281	0.0241415	-0.0173262	0.0150761	-0.00267078
		3.6	0.0145717	0.0112099	0.0110023	0.0140882	0.0131243	0.0148421	0.0358649	0.0331018	0.0301665	0.0185854	0.0581009	0.0272978	0.0416342	0.0394675	0.0323241	0.0403098	0.00438636	0.040177	0.0137584	0.0155726	0.0430009	0.00981552	0.0155827	0.0511343	0.0318643	0.0161023	0.0393427	0.0276663	0.0130882		0.0261098						55	0.0121561	-0.00355163	0.0011406	0.0155879	0.0168185	0.00386691	0.0227273	-0.0174278	0.0155886	-0.00472773
		3.66667	0.0140339	0.0120695	0.008911	0.0126587	0.0113901	0.0113189	0.0333109	0.0309387	0.02873	0.0167793	0.047652	0.0249448	0.0372216	0.035368	0.0292484	0.0380504	0.00147704	0.0303317	0.0107246	0.0121183	0.0378752	0.00855572	0.0128976	0.0456612	0.0285958	0.0116082	0.0340651	0.0270141	0.0128994		0.022981						56	0.0104635	-0.00226054	-0.00228121	0.015028	0.0180583	0.00276557	0.0193777	-0.0197646	0.0107839	-0.00810701
		3.73333	0.0109145	0.00957653	0.00646117	0.0120631	0.00995758	0.011235	0.0298707	0.0253847	0.024094	0.0120921	0.0391934	0.0235931	0.0354165	0.0311661	0.0252117	0.0330557	0.00461015	0.032793	0.0111136	0.0123486	0.0362217	0.00756978	0.0101453	0.040549	0.0266697	0.0101983	0.0334595	0.0225214	0.0101928		0.0206096						57	0.00929177	-0.00280415	-0.00158525	0.0127082	0.0188669	0.00337743	0.0172936	-0.0164626	0.0103995	-0.00702956
		3.8	0.00736475	0.00390282	0.00359308	0.0106337	0.0109378	0.00829903	0.0258571	0.0233385	0.0222005	0.0105871	0.0352682	0.020289	0.0326753	0.0283477	0.0225846	0.0306179	0.00192463	0.027572	0.00854652	0.00927807	0.0344856	0.00373559	0.00927264	0.0373012	0.0239264	0.00878842	0.0270571	0.0223765	0.00339479		0.0177295						58	0.00668782	-0.00715308	-0.00512305	0.00790862	0.0161177	0.00160305	0.015135	-0.0172754	0.00950266	-0.00825394
		3.86667	0.00403018	0.00493441	0.00186028	0.00789384	0.0089774	0.00838292	0.0234073	0.0221108	0.0214169	0.00968402	0.0295738	0.0185868	0.0292656	0.0283477	0.0225846	0.0306179	0.00142109	0.0304808	0.00924663	0.0103528	0.0305173	0.00269489	0.00826572	0.0324296	0.0224089	0.00984585	0.0248942	0.0196229	0.00301713		0.0164439						59	0.00408386	-0.0061338	-0.00512305	0.00790862	0.0161177	-0.000354875	0.0125298	-0.0179358	0.00879797	-0.00913549
		3.93333	0.00596638	0.00527827	0.000904246	0.00705998	0.00656466	0.0084668	0.0201234	0.020123	0.017891	0.00740492	0.0268649	0.0179861	0.0267919	0.026093	0.0203419	0.0279422	-0.00322263	0.027572	0.00644619	0.00766605	0.0294426	0.00417379	0.00699028	0.0291818	0.0200159	0.00579237	0.0245481	0.0157099	0.0028283		0.0145844						60	0.00486505	-0.00885188	-0.00668896	0.00646875	0.015417	-0.00121147	0.0097757	-0.0196122	0.00668389	-0.0144738
		4	0.00112587	0.00390282	0.000904246	0.0050349	0.00596148	0.00460809	0.0196022	0.0174337	0.0174992	0.00473881	0.0234925	0.0167345	0.0241176	0.0232234	0.0173944	0.0274665	-0.00467729	0.0266024	0.00605724	0.00697519	0.0272104	0.000339599	0.00712454	0.0269565	0.0169808	0.001827	0.0229908	0.0153476	-0.00176664		0.0125934						61	0.00317248	-0.0106186	-0.00738492	0.00686871	0.011967	-0.00041606	0.00784041	-0.0197646	0.00514638	-0.0131515
		4.06667	0.00241667	0.000636143	0.000306726	0.00634525	0.0089774	0.00628579	0.0186118	0.0165568	0.0156056	0.00624387	0.0209494	0.0127294	0.023449	0.0199438	0.0162411	0.0243151	-0.00467729	0.0266024	0.00605724	0.00697519	0.0272104	0.000284825	0.00121726	0.0244304	0.0161637	-0.000728452	0.0177997	0.0125216	-0.00233313		0.0114185						62	0.00121952	-0.00654151	-0.0106327	0.0059088	0.0123443	-0.00053843	0.00821258	-0.019155	0.00290418	-0.0125148
		4.13333	-0.000810338	0.000980004	0.00156152	0.00586876	0.00731864	0.00444032	0.0143898	0.0149198	0.0135162	0.00202969	0.0170241	0.0128796	0.0216439	0.018919	0.0143829	0.0226502	-0.00574031	0.0256327	0.00426807	0.00459554	0.0232421	-0.00343981	0.00262695	0.0215435	0.0126617	0.0041181	0.0182323	0.00795641	-0.00409557		0.00976951						63	-0.0034025	-0.00946345	-0.00947281	0.00574881	0.0115358	-0.00053843	0.00597956	-0.020679	0.00418544	-0.0138371
		4.2	-0.00188601	-0.0049516	0.00156152	0.0039628	0.00550909	0.00234319	0.0128782	0.0128151	0.0129938	0.00168567	0.0158631	0.0106268	0.019237	0.0166643	0.0114995	0.021461	-0.00568436	0.0208592	0.00317902	0.00359762	0.0239862	-0.00272775	-0.000796588	0.0186566	0.0126617	0.0041181	0.0152906	0.00672454	-0.00491385		0.00817981						64	-0.00379309	-0.0110943	-0.0121987	0.00270909	0.00916393	-0.00041606	0.00478861	-0.023219	0.00271199	-0.013984
		4.26667	0.00123343	-0.00374809	0.000127471	0.00408192	0.00694165	0.00183988	0.0110538	0.0137505	0.0116226	0.000997643	0.0131542	0.00777315	0.0152925	0.0146145	0.00829567	0.0183097	-0.00758661	0.0183979	0.00286786	0.00367438	0.02225	-0.00371368	0.00229131	0.0166117	0.0106188	0.00394186	0.0158098	0.00440573	-0.00780929		0.00714139						65	-0.00353269	-0.00919164	-0.0126046	0.00134921	0.0098647	-0.00139502	0.00210897	-0.0221522	0.000533857	-0.0149635
		4.33333	-0.00263898	-0.00701477	-0.00226261	0.00467754	0.00445351	0.0028465	0.0106368	0.0115874	0.013712	8.60037e-06	0.0111639	0.00777315	0.0152925	0.0122061	0.00566857	0.0153367	-0.0113911	0.0153399	0.000534158	0.00144826	0.0184471	-0.005576	0.000344591	0.0165516	0.0111441	-0.000464094	0.0167615	0.00302894	-0.00516563		0.0056707						66	-0.00216562	-0.0112302	-0.0114447	-0.000490622	0.0079241	-0.00280229	2.48114e-05	-0.0212378	-0.000427086	-0.0152084
		4.4	-0.00188601	-0.00460774	-0.00333814	0.00348631	0.00437812	0.0028465	0.00912522	0.0110028	0.0105779	-0.00166847	0.00994763	0.00762296	0.0135542	0.0107201	0.00579672	0.0161097	-0.0113911	0.0153399	0.000534158	0.00144826	0.0152228	-0.00584988	-0.00133361	0.0136045	0.0105605	0.00156265	0.0139929	0.00360864	-0.00636157		0.00498641						67	-0.000928743	-0.0117738	-0.0128946	-0.00177051	0.0089483	-0.00053843	0.000322549	-0.0225078	-0.000363023	-0.0178041
		4.46667	-0.00446762	-0.00538143	-0.00238211	0.00277158	0.00535829	0.000329948	0.00704025	0.00837192	0.00515834	-0.00626967	0.00762565	0.00491955	0.010345	0.00795294	0.00470743	0.0136123	-0.0111114	0.0175029	0.00201217	0.00282999	0.0159669	-0.00787652	-0.00267618	0.0110184	0.00571604	-0.00134529	0.0107917	0.00360864	-0.00976056		0.00332308						68	-0.0034676	-0.0138803	-0.0143445	-0.000970579	0.00738505	-0.000599616	-0.00153831	-0.0221014	-0.00132397	-0.0197141
		4.53333	-0.00522058	-0.00821828	-0.00178459	0.0028907	0.00475511	0.00326593	0.00740512	0.00837192	0.00515834	-0.00626967	0.00762565	0.00491955	0.010345	0.00754299	0.00336184	0.0137313	-0.0155313	0.0169062	-0.000554902	-1.0235e-05	0.0137347	-0.00793129	-0.00328033	0.00867275	0.00589114	-0.00116905	0.00992652	0.00346372	-0.0100753		0.002687						69	-0.00581115	-0.0118418	-0.0162584	-0.00305039	0.00609132	7.34223e-05	-0.00176161	-0.0250986	-0.00183647	-0.01991
		4.6	-0.00715679	-0.00847618	-0.00268087	0.00205685	0.00535829	0.00150434	0.00646688	0.0101258	0.00744368	-0.00506562	0.0070728	0.00291702	0.00793817	0.00651813	0.00342592	0.0108772	-0.0126779	0.0107901	0.000456368	0.00152502	0.0118332	-0.00732878	-0.00133361	0.00746987	0.00758378	-0.00310767	0.00992652	0.00346372	-0.0100753		0.00230521						70	-0.00581115	-0.0109584	-0.0141126	-0.0040103	0.00420463	-0.00206806	-0.00250595	-0.0265209	-0.00375835	-0.0186856
		4.66667	-0.00597355	-0.0127744	-0.00411491	0.00432017	0.00294555	0.00150434	0.00730087	0.0098335	0.00652955	-0.00575365	0.00906307	0.00291702	0.00793817	0.00559575	0.0018881	0.0108772	-0.0122863	0.011536	0.000145208	0.000910919	0.0116679	-0.00913632	-0.00643536	0.00560541	0.00624134	-0.00108093	0.010013	-0.00073912	-0.0128448		0.00157564						71	-0.00529036	-0.0116379	-0.0161424	-0.00209048	0.00328823	-0.00127265	-0.00258039	-0.0230158	-0.00337398	-0.0192733
		4.73333	-0.00877029	-0.0091639	-0.00710251	0.00253333	0.00407652	0.00108491	0.00578927	0.00720266	0.00378714	-0.0068717	0.00685166	0.000113477	0.00573189	0.00472462	0.000991038	0.00939069	-0.0130696	0.0113868	-0.000554902	-0.00100815	0.00902237	-0.0100127	-0.00764367	0.00386124	0.00536584	0.00420622	0.00845571	-0.00124636	-0.0124672		0.000574637						72	-0.00587625	-0.0108904	-0.0154465	-0.00465025	0.00576788	-0.00200688	-0.00198491	-0.0251494	-0.00529586	-0.0222608
		4.8	-0.00726436	-0.00976566	-0.00716226	0.0018186	0.00317175	0.000413833	0.00438191	0.00609186	0.0043095	-0.00786074	0.0493659	0.00131499	0.00579874	0.00308484	0.000478432	0.00802312	-0.0127898	0.0114614	-0.000399322	-0.000701101	0.00728624	-0.0111082	-0.00865059	0.00331994	0.00466544	0.00156265	0.00767705	-0.000449269	-0.0122783		0.00157919						73	-0.00561586	-0.0117059	-0.0148085	-0.00361034	0.00522883	-0.00200688	-0.00198491	-0.0251494	-0.00446305	-0.0194203
		4.86667	-0.00887786	-0.00993759	-0.00758053	0.00277158	0.0050567	-0.000844443	0.00260969	0.00392872	0.0013712	-0.00859177	0.059483	0.000814362	0.00472903	0.00323857	-0.00202052	0.00933124	-0.0161467	0.0104172	0.000222998	-1.0235e-05	0.00794762	-0.0112177	-0.0058312	0.00265836	0.00554094	6.46207e-05	0.00681186	-0.000376806	-0.0143555		0.00142092						74	-0.00216562	-0.0095314	-0.0164904	-0.00321038	0.003989	-0.00408718	-0.00548333	-0.0268765	-0.00568024	-0.0223588
		4.93333	-0.0101687	-0.0109692	-0.0110461	0.00158036	0.00392573	-0.000676673	0.00208844	0.00194098	0.00241593	-0.00876378	0.0455512	-0.00198918	0.00412731	0.00205997	-0.00272535	0.00594202	-0.0144683	0.00870171	-0.000399322	-0.000394049	0.00629416	-0.0127514	-0.00616684	0.00103447	0.00262261	-0.00284331	0.00681186	-0.000376806	-0.0143555		-0.000103369						75	-0.00275151	-0.00878393	-0.0171864	-0.00665006	0.00226403	-0.00188451	-0.00473898	-0.0271305	-0.00638493	-0.0235342
		5	-0.0109216	-0.0106253	-0.013257	0.000627377	0.00407652	-0.00168329	0.00187995	0.00322716	0.00215475	-0.00730172	0.035821	-0.00218943	0.00265646	6.14918e-05	-0.0041991	0.00516904	-0.0145242	0.0098205	0.000534158	0.000373579	0.00893969	-0.0105604	-0.00683813	0.00115476	0.00332301	-0.00178588	0.00438935	-0.00247822	-0.0152367		-0.000599731						76	-0.00151463	-0.0103468	-0.0144605	-0.0062501	0.00301871	-0.00378125	-0.00622767	-0.0264701	-0.00446305	-0.0226526
		5.06667	-0.00877029	-0.0106253	-0.0135557	-0.000206479	0.00287015	-0.00134775	-0.000517767	0.00223329	0.00124061	-0.00592566	0.0284128	-0.00274013	0.000985028	-0.000399697	-0.00413502	0.00249335	-0.0144683	0.00974591	0.00162322	0.00160178	0.00422734	-0.0130801	-0.00797931	-0.000288691	0.00273934	-0.000992809	0.00516802	-0.00494196	-0.0139149		-0.00139824						77	-0.00210052	-0.0112982	-0.0153885	-0.00417029	0.00150935	-0.00469903	-0.00682314	-0.026013	-0.00702556	-0.0256891
		5.13333	-0.00877029	-0.0120008	-0.015169	0.00158036	0.00302095	-0.00369654	0.000993835	0.00071325	0.00071825	-0.00777474	0.0215022	-0.00314063	-0.0011544	-0.000655912	-0.00522431	0.00124469	-0.015811	0.00974591	0.000611947	0.000373579	0.00422734	-0.0105057	-0.0114028	-0.0026343	0.00209731	-0.00169776	0.0050815	-0.00356517	-0.014859		-0.00228108						78	-0.00366289	-0.00959935	-0.0184623	-0.00521019	-0.00247965	-0.00433192	-0.00793966	-0.0263178	-0.00632087	-0.0259829
		5.2	-0.0108141	-0.0126885	-0.0145117	0.00110387	0.00173918	-0.00495481	-4.86493e-05	0.00281792	0.000130591	-0.00773174	0.0167477	-0.0041419	0.000851314	-0.00029721	-0.0044554	0.00273119	-0.0141885	0.00870171	6.74179e-05	0.000143291	0.00149913	-0.0113821	-0.00925474	-0.0035966	-0.000354091	-0.00213836	0.0041298	-0.00559412	-0.0178174		-0.00287265						79	-0.0031421	-0.0112302	-0.0168964	-0.00681005	0.00242575	-0.00433192	-0.00793966	-0.0263178	-0.00651306	-0.0254932
		5.26667	-0.01232	-0.0126885	-0.0154678	0.000508255	0.00226697	-0.00554201	0.000524717	0.00118096	0.00222005	-0.00798975	0.0145916	-0.00334089	0.000316457	-0.00234694	-0.00765919	-0.000598563	-0.0167622	0.00668788	-8.81619e-05	6.65278e-05	0.00149913	-0.00979361	-0.00952326	-0.0045589	-0.000120624	0.00596861	0.00291855	-0.00595644	-0.0157403		-0.0031637						80	-0.00555076	-0.0111623	-0.0184623	-0.00657007	-0.000269527	-0.00537207	-0.0108426	-0.0306865	-0.00945995	-0.0266196
		5.33333	-0.01232	-0.0121727	-0.0158263	-8.73564e-05	0.00234237	-0.00545812	0.000576842	1.16926e-05	0.00169768	-0.00786074	0.0134859	-0.00464253	-0.00122126	-0.00244942	-0.00637767	-0.000717482	-0.019056	0.0039282	-0.00156617	-0.00169902	0.000341715	-0.0117655	-0.0107316	-0.00600236	-0.00233856	0.00015274	0.00568713	0.0152027	-0.0168733		-0.00330135						81	-0.00945669	-0.0102789	-0.0189263	-0.00489022	-0.000269527	-0.00512733	-0.0106937	-0.0303309	-0.00805057	-0.0275012
		5.4	-0.00565085	-0.0121727	-0.0158263	0.000508255	0.00219157	-0.00604532	0.00229694	1.16926e-05	0.00071825	-0.00790374	0.0106663	-0.00499297	-0.000485829	-0.00321807	-0.00913293	-0.00226344	-0.015811	0.00549451	-0.000477112	-0.00162226	0.00174715	-0.0114368	-0.0112015	-0.00600236	-0.00128796	-0.00390074	0.00499498	0.00868103	-0.0181321		-0.00345701						82	-0.00984728	-0.0109584	-0.0191003	-0.00465025	-0.000646865	-0.00549444	-0.00898174	-0.0273337	-0.00766619	-0.0273053
		5.46667	-0.00565085	-0.013892	-0.0173201	-8.73564e-05	0.00287015	-0.00562589	0.00229694	-0.000806791	-6.52955e-05	-0.0109139	0.00729394	-0.00674519	-0.000753257	-0.00424293	-0.00970961	-0.000836402	-0.0135731	0.00631495	-0.000554902	-0.000777864	0.000341715	-0.0125871	-0.0123426	-0.00780667	-0.00117122	-0.0046057	0.00707142	0.00324633	-0.0142296		-0.00396079						83	-0.0108238	-0.0138803	-0.0196802	-0.00649008	-0.00156326	-0.00824778	-0.00987495	-0.0246922	-0.00638493	-0.0273542
		5.53333	-0.0122124	-0.0147516	-0.0167823	-8.73564e-05	0.00287015	-0.00721971	5.55992e-05	-0.00203452	-0.000652955	-0.0107419	0.00729394	-0.0056438	-0.0030264	-0.00506282	-0.0109911	-0.00369048	-0.014804	0.00131769	-0.00156617	-0.00185254	0.000259042	-0.0125871	-0.0123426	-0.0102726	-0.00204672	-0.00398886	0.00387025	0.00324633	-0.0172509		-0.00519641						84	-0.0101728	-0.01157	-0.0186363	-0.00697003	-0.000485149	-0.00518851	-0.0106193	-0.0286545	-0.00728181	-0.0272073
		5.6	-0.0149016	-0.013806	-0.0169018	0.000389133	0.00128679	-0.00789079	5.55992e-05	-0.00115757	-0.000652955	-0.0103979	0.00558011	-0.00574392	-0.00463097	-0.00449915	-0.00990184	-0.00416615	-0.0152515	0.00407737	-0.00102164	-0.00123844	0.000259042	-0.0107248	-0.0103959	-0.0102726	-0.00426466	-0.00627996	0.00352417	-0.00255069	-0.0193281		-0.00554506						85	-0.0115398	-0.0106866	-0.0186363	-0.00697003	-0.000485149	-0.00592274	-0.0100238	-0.0282989	-0.00965214	-0.0305376
		5.66667	-0.0102762	-0.0134622	-0.0172603	-0.000563846	0.001136	-0.00487093	0.00031622	-0.000748328	-0.00195886	-0.00983883	0.00552482	-0.00789664	-0.0030264	-0.00613893	-0.0100941	-0.00398778	-0.0154753	0.00638954	-0.000554902	-0.00108492	-0.0011464	-0.00809561	-0.00804643	-0.010874	-0.000645924	-0.00469382	0.00490846	-0.00262315	-0.0198946		-0.00499943						86	-0.0125814	-0.00993911	-0.0187523	-0.00872988	-0.00350385	-0.00598392	-0.0100983	-0.0285021	-0.00894745	-0.0301948
		5.73333	-0.0109216	-0.0140639	-0.0183359	-0.000563846	0.001136	-0.0073036	-4.86493e-05	-0.00320378	-0.00476657	-0.0113439	0.00458497	-0.00884784	-0.00469783	-0.00757374	-0.00862032	-0.00624725	-0.01693	0.00646412	-0.000321532	-8.69979e-05	0.00125112	-0.00809561	-0.00804643	-0.0110544	-0.00309732	-0.00672056	0.00369721	-0.00653614	-0.0176286		-0.00579045						87	-0.0125814	-0.00993911	-0.0208402	-0.00856989	-0.00247965	-0.00745237	-0.00972608	-0.0296197	-0.00881932	-0.0311253
		5.8	-0.0135032	-0.0115709	-0.0184554	-0.000921213	0.000306619	-0.00596144	0.00135871	-0.00390534	-0.00365655	-0.0108279	0.00469555	-0.00949867	-0.00429669	-0.00654888	-0.0101581	-0.00535535	-0.020231	0.00213813	-0.00218849	-0.00246665	-0.00172511	-0.00858858	-0.0101945	-0.0110544	-0.00333079	-0.00795423	0.00577365	-0.00943465	-0.019391		-0.00644643						88	-0.0150552	-0.0114341	-0.0208402	-0.00856989	-0.00247965	-0.00671814	-0.010396	-0.0314485	-0.00881932	-0.0311253
		5.86667	-0.0135032	-0.0170727	-0.0174993	-0.00080209	0.000759008	-0.00529035	-0.0016645	-0.00314532	-0.00313418	-0.013279	0.00475083	-0.0099993	-0.0058344	-0.00747125	-0.0105426	-0.00749591	-0.0195596	0.00236189	-0.00195512	-0.00200607	-0.00428797	-0.0107248	-0.0148264	-0.0115957	-0.00356426	-0.0037245	0.00387025	-0.0108839	-0.0226012		-0.00726626						89	-0.0119304	-0.0138124	-0.0176504	-0.00872988	-0.00452806	-0.00788066	-0.0121824	-0.0291117	-0.00901151	-0.0292643
		5.93333	-0.0097384	-0.0160411	-0.0167823	0.000865622	0.000909804	-0.00705194	-0.00161238	-0.00273607	-0.00450539	-0.0114299	0.0048614	-0.0108003	-0.00623554	-0.00772747	-0.0112474	-0.00690131	-0.0190001	0.00683705	-0.0013328	-0.00169902	-0.00346124	-0.0114916	-0.0133496	-0.0120769	-0.00362262	-0.00390074	0.00231292	-0.00856509	-0.0207758		-0.00676891						90	-0.0119304	-0.0138124	-0.0230441	-0.0084899	-0.00657646	-0.00775829	-0.0138944	-0.0320581	-0.00837088	-0.0304886
[truncated: 20 more columns]

[truncated: 28 more sheets: Fig. 4d, Fig.4 e-h, Fig. 4i, Fig. 5a, Fig. 5b, Fig. 5d, Fig. 5e, Fig. 5f, Fig. 5g, Fig. 5h, Fig. 6a, Fig. 6b, Fig. 6c, Fig. 6e, Fig. 6f, Extended Data Fig. 1c, Extended Data Fig. 3b, c, Extended Data Fig.4a, Extendec Data Fig. 5a, b, Extended Data Fig.5c-f …]
